# Supplementary material for: N′-(4-Cyano­benzyl­idene)thio­phene-2-carbohydrazide
Source: Acta Crystallogr Sect E Struct Rep Online. 2010 May 26;66(Pt 6):o1471. doi: 10.1107/S1600536810019215 (PMC2979571; doi:10.1107/S1600536810019215)
Supplement: Supplementary file 2 [file e-66-o1471-Isup2.hkl]

# 
# h,k,l, Fc-squared, Fo-squared, sigma(Fo-squared) and status flag 
# 
data_I
_shelx_title ' b-1 in P2(1)/n' 
_shelx_refln_list_code          4 
_shelx_F_calc_maximum      186.63 
_exptl_crystal_F_000       528.00 
_reflns_d_resolution_high  0.7700 
 
loop_ 
 _symmetry_equiv_pos_as_xyz 
 'x, y, z' 
 '-x+1/2, y+1/2, -z+1/2' 
 '-x, -y, -z' 
 'x-1/2, -y-1/2, z-1/2' 
 
_cell_length_a     6.3966 
_cell_length_b    16.3404 
_cell_length_c    11.4940 
_cell_angle_alpha  90.000 
_cell_angle_beta   90.657 
_cell_angle_gamma  90.000 
 
_shelx_F_squared_multiplier     1.000 
 
loop_ 
 _refln_index_h 
 _refln_index_k 
 _refln_index_l 
 _refln_F_squared_calc 
 _refln_F_squared_meas 
 _refln_F_squared_sigma 
 _refln_observed_status 
   2   0   0        0.16        0.00      2.72 o 
   4   0   0      212.67      185.25     13.15 o 
   6   0   0      916.12     1023.52     47.45 o 
   8   0   0       10.09        0.00     11.23 o 
   1   1   0     3915.67     3453.34     63.83 o 
   2   1   0      618.67      557.34     13.01 o 
   3   1   0       95.40       85.70      6.65 o 
   4   1   0        3.24        6.73      4.31 o 
   5   1   0      194.91      209.44     14.09 o 
   6   1   0       16.81       25.22     10.00 o 
   7   1   0        1.28        3.07      7.69 o 
   8   1   0        1.03       16.30     11.79 o 
   1   2   0        8.33        4.93      1.53 o 
   2   2   0      577.13      556.36     15.59 o 
   3   2   0      513.46      466.04     15.51 o 
   4   2   0        4.14        3.73      4.10 o 
   5   2   0       45.21       42.16      9.83 o 
   6   2   0       74.38      103.66     15.57 o 
   7   2   0       49.32       79.77     17.00 o 
   8   2   0        1.34       10.39     12.33 o 
   1   3   0     4612.95     4490.52     60.28 o 
   2   3   0     1287.59     1170.15     21.10 o 
   3   3   0       37.98       40.38      6.05 o 
   4   3   0       60.84       61.03     10.11 o 
   5   3   0        0.06        2.18      5.31 o 
   6   3   0      193.25      199.47     19.97 o 
   7   3   0        0.00       17.26     15.07 o 
   8   3   0        2.44        6.52     10.65 o 
   0   4   0     1040.32      970.57     48.82 o 
   1   4   0      200.85      200.05      4.17 o 
   2   4   0      347.65      358.54      7.90 o 
   3   4   0      143.64      152.94      7.96 o 
   4   4   0       33.27       14.75      9.53 o 
   5   4   0       25.75       24.93      9.62 o 
   6   4   0      122.73      138.54     17.86 o 
   7   4   0        2.50        2.94      5.09 o 
   8   4   0        2.44       29.57     18.19 o 
   1   5   0     1992.85     1884.40     24.49 o 
   2   5   0       29.00       23.32      3.27 o 
   3   5   0      421.44      444.51     10.99 o 
   4   5   0      579.70      607.53     16.99 o 
   5   5   0     1315.74     1343.88     37.21 o 
   6   5   0       12.36       16.54      7.32 o 
   7   5   0        3.47        3.36      4.66 o 
   8   5   0        2.52       22.58     15.70 o 
   0   6   0     1759.88     1691.05     46.83 o 
   1   6   0      723.88      716.55     12.50 o 
   2   6   0        0.08       -0.08      1.20 o 
   3   6   0       77.79       70.55      4.53 o 
   4   6   0       20.38       23.95      3.24 o 
   5   6   0      967.15     1045.50     24.52 o 
   6   6   0       72.27       71.61     12.14 o 
   7   6   0       33.16       15.77      8.43 o 
   1   7   0       68.83       66.36      3.36 o 
   2   7   0        5.60        3.60      1.37 o 
   3   7   0       15.08       13.21      2.79 o 
   4   7   0       74.68       85.44      5.60 o 
   5   7   0       26.12       29.69      4.70 o 
   6   7   0        1.99        3.12      3.02 o 
   7   7   0        0.40        4.75      3.83 o 
   0   8   0      812.93      709.08     31.96 o 
   1   8   0      124.31      155.31      7.83 o 
   2   8   0      329.43      319.38      7.56 o 
   3   8   0       36.94       40.92      4.13 o 
   4   8   0       16.63       19.38      3.98 o 
   5   8   0       72.75       79.52     10.20 o 
   6   8   0        6.79        6.60      4.51 o 
   7   8   0        7.60       -3.31      4.92 o 
   1   9   0        0.31        0.33      2.19 o 
   2   9   0        0.62       -0.90      2.02 o 
   3   9   0        3.07        2.03      4.59 o 
   4   9   0        6.76        6.11      2.70 o 
   5   9   0        3.66        0.68      2.63 o 
   6   9   0        0.59        0.06      1.98 o 
   7   9   0        3.12        6.47      4.94 o 
   0  10   0      365.17      341.99     19.70 o 
   1  10   0      565.28      598.48     16.83 o 
   2  10   0      394.43      390.18      9.77 o 
   3  10   0      117.56      116.99     13.41 o 
   4  10   0       28.35       26.82      5.95 o 
   5  10   0       17.75       27.14      9.08 o 
   6  10   0        0.24        7.04      5.26 o 
   7  10   0       21.53       30.27     10.03 o 
   1  11   0        3.57        3.19      3.05 o 
   2  11   0      126.33      120.28      6.16 o 
   3  11   0        6.69        6.50      3.38 o 
   4  11   0        3.38        4.19      4.42 o 
   5  11   0        4.15        4.17      3.84 o 
   6  11   0        6.13        6.56      5.49 o 
   7  11   0        0.62        6.43      7.03 o 
   0  12   0     1555.50     1620.59     44.08 o 
   1  12   0       44.82       42.86      5.54 o 
   2  12   0        0.21        1.65      1.88 o 
   3  12   0        5.04        6.15      4.39 o 
   4  12   0        1.47        5.98      7.16 o 
   5  12   0       13.96       11.30      6.84 o 
   6  12   0       80.00      111.98     21.65 o 
   1  13   0      266.98      296.47     10.12 o 
   2  13   0        9.26       10.93      2.88 o 
   3  13   0      101.63      106.11      9.33 o 
   4  13   0        0.46        4.90     12.81 o 
   5  13   0       41.92       60.77     13.17 o 
   6  13   0        5.07       23.26      8.84 o 
   0  14   0       75.64       88.87     10.36 o 
   1  14   0        3.59        8.66      3.48 o 
   2  14   0       23.60       28.00      4.19 o 
   3  14   0      123.42      148.50     20.93 o 
   4  14   0        7.37       32.88     21.95 o 
   5  14   0        2.29        9.13      8.74 o 
   6  14   0        8.08       15.49      9.16 o 
   1  15   0        0.09       -0.63      2.81 o 
   2  15   0        4.59        2.98      4.39 o 
   3  15   0       17.11       11.76      5.31 o 
   4  15   0        7.83        3.52      9.33 o 
   5  15   0        6.74        6.77      7.89 o 
   0  16   0      206.00      235.89     14.28 o 
   1  16   0        4.75        4.65      4.03 o 
   2  16   0       10.68       13.45      4.64 o 
   3  16   0        4.13        2.15      4.42 o 
   4  16   0       49.42       46.31     16.03 o 
   5  16   0        5.44       14.01     24.00 o 
   1  17   0       50.44       51.93      7.08 o 
   2  17   0        3.69        4.52      3.44 o 
   3  17   0        4.71        1.45      4.30 o 
   4  17   0        0.01       -3.83     14.60 o 
   0  18   0       53.89       19.97     16.91 o 
   1  18   0       16.73       14.29      4.54 o 
   2  18   0       14.05       10.38      7.59 o 
   3  18   0        4.52        6.03      5.62 o 
   4  18   0        2.91       -5.69     12.41 o 
   1  19   0       37.66       26.87      9.40 o 
   2  19   0       30.86       12.30      7.00 o 
   3  19   0        2.07        5.92      5.47 o 
   0  20   0        2.32       -0.10      5.50 o 
   1  20   0       29.51       25.11      7.35 o 
   2  20   0        4.71        0.61      3.81 o 
   1  21   0       44.61       38.77     13.66 o 
  -7   0   1       73.48       92.55     17.43 o 
  -5   0   1      423.93      444.07     26.19 o 
  -3   0   1      641.27      609.22     26.42 o 
  -1   0   1        1.21        1.53      2.05 o 
   1   0   1     3847.18     3433.93     80.28 o 
   3   0   1      353.35      460.25     26.76 o 
   5   0   1      120.99      121.29     15.38 o 
   7   0   1       62.94       36.73     32.45 o 
  -8   1   1        6.17       14.26     11.99 o 
  -7   1   1       42.30       45.34     13.53 o 
  -6   1   1      465.37      517.43     22.78 o 
  -5   1   1      237.59      257.00     14.48 o 
  -4   1   1      118.49      121.43      7.36 o 
  -3   1   1      432.99      403.64     11.99 o 
  -2   1   1        9.67       18.04      3.65 o 
  -1   1   1      456.57      413.87      6.75 o 
   1   1   1     1908.80     1653.53     33.24 o 
   2   1   1      396.90      419.62     12.60 o 
   3   1   1      141.62      146.75      8.03 o 
   4   1   1       52.29       45.54      6.91 o 
   5   1   1       87.59       90.76     10.23 o 
   6   1   1        4.14        6.44      7.01 o 
   7   1   1        2.27        0.63      8.68 o 
   8   1   1       12.63       29.75     14.17 o 
  -8   2   1        9.34       11.22     12.29 o 
  -7   2   1       61.80       75.56     16.38 o 
  -6   2   1      487.64      567.92     30.13 o 
  -5   2   1       38.74       36.99      8.84 o 
  -4   2   1      125.02      119.82      7.96 o 
  -3   2   1      544.50      550.37     14.15 o 
  -2   2   1       41.40       46.49      5.21 o 
  -1   2   1      183.77      155.50      3.50 o 
   0   2   1     4547.21     4072.23     54.33 o 
   1   2   1      945.64      794.35     23.07 o 
   2   2   1      397.14      335.61     15.77 o 
   3   2   1        0.96        0.38      3.50 o 
   4   2   1       33.09       42.45      8.67 o 
   5   2   1        3.79        5.80      7.37 o 
   6   2   1      129.10      149.19     17.97 o 
   7   2   1        5.93       -9.86      9.86 o 
   8   2   1        8.27        9.04     11.38 o 
  -8   3   1        3.16       11.87     12.27 o 
  -7   3   1       63.53       78.40     14.78 o 
  -6   3   1        0.04       -4.83      8.87 o 
  -5   3   1        0.19       -1.63      4.85 o 
  -4   3   1        7.69        8.89      6.33 o 
  -3   3   1       55.39       44.01      6.50 o 
  -2   3   1     2547.67     2487.89     44.95 o 
  -1   3   1    17644.16    18025.66    344.28 o 
   0   3   1       48.44       37.36      4.44 o 
   1   3   1        1.27        2.04      0.83 o 
   2   3   1        2.38        4.85      3.89 o 
   3   3   1       20.98       16.43      6.90 o 
   4   3   1     1250.73     1308.76     38.17 o 
   5   3   1      175.45      173.56     14.67 o 
   6   3   1      105.46      108.89     15.01 o 
   7   3   1        0.77      -11.12     11.12 o 
   8   3   1        0.00       14.86     13.80 o 
  -8   4   1       14.37       26.94     13.31 o 
  -7   4   1       51.03       63.73     10.41 o 
  -6   4   1       48.50       52.31      7.62 o 
  -5   4   1       13.90       17.18      5.02 o 
  -4   4   1       54.27       57.96      5.41 o 
  -3   4   1      175.86      175.63      6.51 o 
  -2   4   1        6.43        7.93      1.88 o 
  -1   4   1    34832.59    36426.74    848.89 o 
   0   4   1     5236.74     5026.79     85.86 o 
   1   4   1      221.87      240.06      4.75 o 
   2   4   1        0.77        1.85      1.40 o 
   3   4   1     1552.48     1463.43     39.89 o 
   4   4   1       29.18       41.57      7.97 o 
   5   4   1      716.61      764.08     34.05 o 
   6   4   1        6.50        5.78      8.94 o 
   7   4   1       48.72       54.41     46.00 o 
   8   4   1        0.05      -10.96     12.37 o 
  -8   5   1        0.00        7.83     15.04 o 
  -7   5   1        1.55        6.05      5.32 o 
  -6   5   1       34.14       43.48      7.21 o 
  -5   5   1       79.76       81.05      7.01 o 
  -4   5   1       60.32       67.29      6.36 o 
  -3   5   1       31.86       34.50      3.23 o 
  -2   5   1       21.87       36.02      2.26 o 
  -1   5   1      987.29      995.41     15.12 o 
   0   5   1     3857.21     3588.12     56.78 o 
   1   5   1      587.40      539.23      9.36 o 
   2   5   1       12.21       18.91      2.07 o 
   3   5   1       26.52       32.55      2.97 o 
   4   5   1        3.13       -0.18      2.64 o 
   5   5   1        4.01        5.22      3.40 o 
   6   5   1       50.10       57.05      7.29 o 
   7   5   1       14.00       11.66     10.56 o 
   8   5   1        4.39       -6.76     12.99 o 
  -7   6   1        1.33        1.69      6.34 o 
  -6   6   1        0.50        1.49      3.05 o 
  -5   6   1       48.32       56.69      5.06 o 
  -4   6   1      502.97      499.00     11.67 o 
  -3   6   1      141.26      139.15      5.70 o 
  -2   6   1     2312.90     2492.04     44.94 o 
  -1   6   1      721.64      712.84     11.46 o 
   0   6   1       31.86       42.91      4.48 o 
   1   6   1      378.95      366.76      7.16 o 
   2   6   1      756.84      717.48     14.01 o 
   3   6   1        0.71        0.77      1.43 o 
   4   6   1        2.70        4.40      2.26 o 
   5   6   1      205.81      200.83      8.15 o 
   6   6   1       50.28       55.70      9.44 o 
   7   6   1        3.25        1.28      3.46 o 
  -7   7   1        3.08        5.59      4.50 o 
  -6   7   1        0.55        1.87      3.07 o 
  -5   7   1        0.20        1.67      3.27 o 
  -4   7   1       38.17       39.07      4.15 o 
  -3   7   1      596.50      571.54     13.79 o 
  -2   7   1      108.64      122.04      4.25 o 
  -1   7   1       32.98       42.59      3.41 o 
   0   7   1       35.57       44.55      5.24 o 
   1   7   1      164.40      145.08      5.34 o 
   2   7   1      565.64      594.03     12.38 o 
   3   7   1       16.50       14.98      2.00 o 
   4   7   1        0.36        1.28      1.55 o 
   5   7   1      159.20      146.51      8.20 o 
   6   7   1        7.44        4.22      3.55 o 
   7   7   1        7.11        8.33      6.64 o 
  -7   8   1       47.34       52.83      8.85 o 
  -6   8   1        0.81        4.81      4.16 o 
  -5   8   1       51.40       60.82      4.80 o 
  -4   8   1       20.91       22.51      3.16 o 
  -3   8   1       73.08       97.28      7.78 o 
  -2   8   1       40.93       44.48      3.10 o 
  -1   8   1     2894.91     2892.92     50.47 o 
   0   8   1       12.77       17.10      4.73 o 
   1   8   1       52.09       60.41      4.58 o 
   2   8   1      177.91      164.11      5.30 o 
   3   8   1      217.44      208.28      6.25 o 
   4   8   1       52.87       49.48      4.64 o 
   5   8   1      340.05      359.08     12.13 o 
   6   8   1       21.75       23.60      8.17 o 
   7   8   1        3.23        1.42      3.49 o 
  -7   9   1       23.27       27.79     12.73 o 
  -6   9   1       29.43       16.00      6.30 o 
  -5   9   1        0.04       -2.52      2.52 o 
  -4   9   1       81.44       84.38      5.68 o 
  -3   9   1       32.16       30.50      4.55 o 
  -2   9   1     1046.44     1103.81     19.94 o 
  -1   9   1      264.87      285.30      9.78 o 
   0   9   1       64.21       62.10      5.66 o 
   1   9   1        0.72       -0.18      2.24 o 
   2   9   1      425.57      429.03     11.79 o 
   3   9   1      200.68      210.67     11.65 o 
   4   9   1     2035.71     2197.76     43.89 o 
   5   9   1        5.39        3.72      3.10 o 
   6   9   1        0.97        0.75      5.78 o 
   7   9   1        4.32       -7.38      7.61 o 
  -7  10   1        4.18        9.13     11.29 o 
  -6  10   1       46.36       42.99      5.68 o 
  -5  10   1        8.35        4.83      3.48 o 
  -4  10   1       50.02       63.85      7.28 o 
  -3  10   1        6.34        7.17      2.75 o 
  -2  10   1        0.32        1.17      2.12 o 
  -1  10   1      364.05      365.43     10.69 o 
   0  10   1      111.27      119.22      7.51 o 
   1  10   1      285.13      309.19     10.52 o 
   2  10   1      487.67      499.17     11.50 o 
   3  10   1        0.13       -0.36      4.46 o 
   4  10   1      257.11      268.70     14.23 o 
   5  10   1      169.57      180.13      8.63 o 
   6  10   1       17.87       11.15      7.69 o 
   7  10   1        0.35        5.52      7.39 o 
  -7  11   1       16.84       21.12      8.15 o 
  -6  11   1        8.96        1.62      6.69 o 
  -5  11   1       31.52       32.48      7.18 o 
  -4  11   1       25.62       22.80      4.66 o 
  -3  11   1        8.52       13.31      4.02 o 
  -2  11   1        8.31        9.04      2.93 o 
  -1  11   1       66.29       72.10      5.48 o 
   0  11   1       49.95       52.32      6.21 o 
   1  11   1      123.66      131.56      8.35 o 
   2  11   1       20.79       21.01      3.35 o 
   3  11   1       47.39       59.97     10.24 o 
   4  11   1       44.98       48.56      9.51 o 
   5  11   1        0.10        1.58      2.48 o 
   6  11   1        0.03      -10.57     10.57 o 
   7  11   1        2.38        1.71      8.42 o 
  -6  12   1        7.09        8.51      4.84 o 
  -5  12   1       27.25       25.36      9.60 o 
  -4  12   1       16.12       13.79      5.27 o 
  -3  12   1       25.62       27.20      6.30 o 
  -2  12   1        6.71        4.90      3.46 o 
  -1  12   1      247.76      229.66      9.56 o 
   0  12   1        0.80        3.23      4.09 o 
   1  12   1      141.68      170.13      7.60 o 
   2  12   1       29.26       27.99      3.59 o 
   3  12   1       69.86       67.40     10.70 o 
   4  12   1       53.33       58.29     14.43 o 
   5  12   1       23.33       11.06     11.85 o 
   6  12   1       26.47       39.13      9.33 o 
  -6  13   1       10.80        9.71      5.86 o 
  -5  13   1       11.31        6.51      5.62 o 
  -4  13   1        4.54        0.83      5.72 o 
  -3  13   1       31.98       26.82      5.78 o 
  -2  13   1      164.00      182.22      8.79 o 
  -1  13   1       95.43       96.81      7.59 o 
   0  13   1        1.33        3.83      4.43 o 
   1  13   1       15.47       15.75      4.08 o 
   2  13   1       12.74       11.51      2.61 o 
   3  13   1       50.57       46.45      6.75 o 
   4  13   1      116.16      135.77     21.04 o 
   5  13   1       14.69       10.42     14.01 o 
   6  13   1       15.54       32.69      9.84 o 
  -6  14   1       40.66       71.97     15.39 o 
  -5  14   1       20.32       24.36      9.15 o 
  -4  14   1       23.99       45.20     12.84 o 
  -3  14   1      112.80      131.03     11.81 o 
  -2  14   1        8.83       10.99      4.30 o 
  -1  14   1      292.43      320.94     12.99 o 
   0  14   1      328.01      354.09     13.30 o 
   1  14   1       12.34       15.79      3.98 o 
   2  14   1       23.32       29.78      4.00 o 
   3  14   1        1.99       -1.14      4.64 o 
   4  14   1        0.01       -4.56      8.79 o 
   5  14   1        2.31       10.03      9.35 o 
   6  14   1        4.36       14.24     12.30 o 
  -5  15   1        3.89        8.68      8.56 o 
  -4  15   1        1.07       -4.18     11.03 o 
  -3  15   1      156.92      159.27     14.72 o 
  -2  15   1        2.64        2.33      3.72 o 
  -1  15   1       29.76       28.90      5.97 o 
   0  15   1       47.15       43.35      5.76 o 
   1  15   1       69.55       78.31      7.06 o 
   2  15   1        0.00        0.03      1.93 o 
   3  15   1        4.26        3.87      5.11 o 
   4  15   1       16.95        5.89     11.94 o 
   5  15   1        6.50       18.33      9.85 o 
  -5  16   1        0.11       26.39     18.52 o 
  -4  16   1        0.47        4.17      9.84 o 
  -3  16   1        2.62        3.05      4.86 o 
  -2  16   1        0.33        1.35      3.22 o 
  -1  16   1       95.00      104.89     14.60 o 
   0  16   1      232.67      256.77     11.93 o 
   1  16   1        7.85       10.37      3.76 o 
   2  16   1       11.00       12.22      3.45 o 
   3  16   1       23.73       18.35      6.24 o 
   4  16   1        4.35        3.82      9.82 o 
   5  16   1       17.41       32.22     18.60 o 
  -4  17   1       20.30       20.15     15.47 o 
  -3  17   1        0.23        1.47      4.41 o 
  -2  17   1       70.51       24.60     20.60 o 
  -1  17   1        5.22        1.43      3.87 o 
   0  17   1       32.76       39.55      7.89 o 
   1  17   1        5.40        1.99      3.11 o 
   2  17   1        1.88        3.38      3.11 o 
   3  17   1        0.05       -0.66      2.53 o 
   4  17   1       25.51       22.56     17.58 o 
  -4  18   1       14.60        9.07     15.53 o 
  -3  18   1        4.60        0.47      4.83 o 
  -2  18   1       31.09       11.48      6.99 o 
  -1  18   1       80.71       21.54     15.49 o 
   0  18   1       54.04        8.89      9.90 o 
   1  18   1        2.81       -0.71      4.19 o 
   2  18   1       13.52        7.63      4.78 o 
   3  18   1        2.86       -2.50     10.50 o 
   4  18   1        1.50       10.29     19.40 o 
  -3  19   1        0.36        3.06      5.38 o 
  -2  19   1        9.90        4.37      4.70 o 
  -1  19   1       10.74        4.39      4.84 o 
   0  19   1        0.58        1.02      4.22 o 
   1  19   1       22.33       10.22      4.52 o 
   2  19   1       40.99       22.44      8.54 o 
   3  19   1        0.07       -9.09     15.35 o 
  -2  20   1        0.01       -1.82      3.62 o 
  -1  20   1       14.05       16.37     10.65 o 
   0  20   1        0.01        1.33      3.35 o 
   1  20   1        1.09        3.07      3.88 o 
   2  20   1        0.26        3.32      3.48 o 
  -1  21   1       15.66       15.38      6.46 o 
   0  21   1        4.29        4.56      4.88 o 
   1  21   1       18.85       12.42      6.79 o 
  -8   0   2        1.25       17.11     32.58 o 
  -6   0   2       30.73       36.05     10.60 o 
  -4   0   2       20.27       16.48      5.67 o 
  -2   0   2     2833.26     2609.44     60.18 o 
   0   0   2     3396.33     1834.91    972.12 o 
   2   0   2     6384.89     5940.80    166.70 o 
   4   0   2       19.04       16.06      9.46 o 
   6   0   2      101.98      100.18     18.18 o 
   8   0   2       64.18        0.00     19.96 o 
  -8   1   2        0.96        0.80      7.02 o 
  -7   1   2       22.73       28.29     11.40 o 
  -6   1   2      189.96      215.76     13.94 o 
  -5   1   2        0.17        1.70      3.93 o 
  -4   1   2        0.88        1.71      3.21 o 
  -3   1   2      227.42      208.80      7.43 o 
  -2   1   2      460.00      391.23      8.05 o 
  -1   1   2       24.28       26.24      2.87 o 
   0   1   2     1977.12     1700.28     47.37 o 
   1   1   2      856.07      769.78     13.00 o 
   2   1   2      843.26      852.88     19.45 o 
   3   1   2     1653.20     1675.46     37.98 o 
   4   1   2       34.86       29.45      6.60 o 
   5   1   2        6.51        1.18      4.62 o 
   6   1   2       24.45       24.37     11.56 o 
   7   1   2        9.25        0.00      5.82 o 
   8   1   2        1.15       -7.43     14.72 o 
  -8   2   2        3.37       24.68     18.37 o 
  -7   2   2      243.17      308.54     28.06 o 
  -6   2   2       42.17       48.39     12.80 o 
  -5   2   2      365.47      394.36     21.11 o 
  -4   2   2       68.20       75.12      7.15 o 
  -3   2   2      546.61      568.91     17.99 o 
  -2   2   2        7.62        8.93      2.75 o 
  -1   2   2     5800.63     5516.64    110.42 o 
   0   2   2      632.16      561.41      7.47 o 
   1   2   2     2704.20     2596.94     79.46 o 
   2   2   2       12.51       14.93      6.09 o 
   3   2   2      549.14      595.17     21.30 o 
   4   2   2        0.19        0.27      4.38 o 
   5   2   2      320.23      342.12     24.46 o 
   6   2   2       39.38       35.01     12.00 o 
   7   2   2       21.54        0.43      7.15 o 
   8   2   2        7.29        4.31     12.21 o 
  -8   3   2        0.54       -8.49      9.83 o 
  -7   3   2       78.80       80.18     10.53 o 
  -6   3   2      268.18      321.22     24.05 o 
  -5   3   2       16.02       16.10      7.34 o 
  -4   3   2      228.47      236.04     12.37 o 
  -3   3   2      270.11      269.52      9.52 o 
  -2   3   2       40.44       39.71      2.40 o 
  -1   3   2     2873.40     2643.49     35.29 o 
   0   3   2     3406.97     3209.44     44.49 o 
   1   3   2      970.86      961.41     20.46 o 
   2   3   2      152.10      154.92      9.32 o 
   3   3   2       33.71       22.50      6.73 o 
   4   3   2       73.33       73.44     10.69 o 
   5   3   2      120.60      132.73     18.04 o 
   6   3   2       53.38       62.12     17.30 o 
   7   3   2       24.85        0.64      9.62 o 
   8   3   2        6.58        5.76     13.22 o 
  -8   4   2       26.77       51.79     16.77 o 
  -7   4   2        1.96        4.54      6.29 o 
  -6   4   2       12.05       14.30      5.60 o 
  -5   4   2       40.26       40.19      5.90 o 
  -4   4   2      200.83      203.34      9.94 o 
  -3   4   2        4.26        2.41      1.78 o 
  -2   4   2     1397.42     1373.11     24.86 o 
  -1   4   2     3369.07     3263.83     42.93 o 
   0   4   2      423.02      391.03      7.90 o 
   1   4   2        4.69        3.87      0.93 o 
   2   4   2        2.01       10.48      3.74 o 
   3   4   2       49.91       63.49      8.78 o 
   4   4   2      451.48      476.67     20.92 o 
   5   4   2        0.85       -1.22      6.89 o 
   6   4   2       24.57       16.78     11.53 o 
   7   4   2        3.74       -0.61      7.61 o 
   8   4   2        9.45       -5.54     14.03 o 
  -8   5   2        0.69       -4.12      5.73 o 
  -7   5   2       21.77       17.52      6.10 o 
  -6   5   2        2.87        3.68      4.16 o 
  -5   5   2       17.30       17.29      5.72 o 
  -4   5   2       30.76       35.86      3.48 o 
  -3   5   2      273.18      267.92      7.18 o 
  -2   5   2     1951.20     2113.77     33.47 o 
  -1   5   2     1311.53     1308.68     20.65 o 
   0   5   2      154.01      114.16      5.85 o 
   1   5   2     1487.11     1502.23     26.62 o 
   2   5   2       80.40       78.99      7.51 o 
   3   5   2     1006.87      981.77     17.17 o 
   4   5   2      568.50      613.42     16.32 o 
   5   5   2      111.18      104.25      6.61 o 
   6   5   2        3.36        0.70      2.85 o 
   7   5   2       15.76       14.75     12.71 o 
  -7   6   2       18.69       25.72      5.81 o 
  -6   6   2        3.73        7.31      3.87 o 
  -5   6   2        9.94       12.20      4.70 o 
  -4   6   2       71.74       79.48      4.39 o 
  -3   6   2      271.35      300.59      7.85 o 
  -2   6   2       30.74       37.19      3.26 o 
  -1   6   2       90.25       63.70      4.54 o 
   0   6   2       48.61       43.96      4.67 o 
   1   6   2     2717.83     2462.05     46.43 o 
   2   6   2       35.14       42.65      7.14 o 
   3   6   2      130.91      132.67      4.99 o 
   4   6   2       77.58       88.96      4.76 o 
   5   6   2       65.33       72.28      7.86 o 
   6   6   2        1.28        0.02      2.88 o 
   7   6   2       31.34       17.87     11.22 o 
  -7   7   2        7.17        3.88      5.43 o 
  -6   7   2        5.08        6.61      3.66 o 
  -5   7   2        2.42        0.76      3.07 o 
  -4   7   2       53.27       52.33      5.09 o 
  -3   7   2      218.32      225.04      9.83 o 
  -2   7   2     2539.90     2524.66     41.43 o 
  -1   7   2      573.13      549.01      9.83 o 
   0   7   2      294.01      268.51      9.37 o 
   1   7   2      195.51      175.22      5.63 o 
   2   7   2        4.28        6.77      4.01 o 
   3   7   2      218.94      220.75      7.79 o 
   4   7   2      614.11      623.54     13.42 o 
   5   7   2      118.90      125.83      5.32 o 
   6   7   2       12.73       11.92      6.35 o 
   7   7   2        2.85        2.82      6.39 o 
  -7   8   2       12.51        2.94      5.00 o 
  -6   8   2       13.34       13.73      4.65 o 
  -5   8   2        5.88        2.79      2.64 o 
  -4   8   2       10.67       13.35      2.82 o 
  -3   8   2        1.17        0.81      2.73 o 
  -2   8   2     5113.36     5184.42     81.88 o 
  -1   8   2     1424.51     1403.27     30.55 o 
   0   8   2        0.03        0.30      2.71 o 
   1   8   2        0.27        1.74      2.00 o 
   2   8   2     1115.34     1011.53     17.78 o 
   3   8   2       17.93       17.00      5.46 o 
   4   8   2      733.59      756.45     16.23 o 
   5   8   2      162.51      170.55      7.19 o 
   6   8   2        2.41        1.69      2.92 o 
   7   8   2        2.03        7.67      7.88 o 
  -7   9   2       18.74       19.62     11.75 o 
  -6   9   2        8.41        6.04      4.35 o 
  -5   9   2       30.05       25.95      4.02 o 
  -4   9   2       18.06       17.50      3.27 o 
  -3   9   2      117.82      137.19      7.19 o 
  -2   9   2        0.13        0.21      1.62 o 
  -1   9   2     1437.97     1442.11     26.47 o 
   0   9   2      122.00      149.24     17.72 o 
   1   9   2       15.88       15.86      2.92 o 
   2   9   2      428.76      439.85      9.61 o 
   3   9   2      203.68      202.51     11.89 o 
   4   9   2      128.11      135.66     10.82 o 
   5   9   2        3.35        2.80      1.72 o 
   6   9   2        1.13       -2.46      2.46 o 
   7   9   2        0.01       -3.21      7.20 o 
  -7  10   2       19.95       12.36      6.55 o 
  -6  10   2       37.65       29.68      9.79 o 
  -5  10   2      108.45      125.58      9.16 o 
  -4  10   2        4.31        6.17      3.68 o 
  -3  10   2       97.76      114.99      8.48 o 
  -2  10   2      987.85     1041.42     20.39 o 
  -1  10   2      341.19      360.99      9.73 o 
   0  10   2        8.90       10.14      3.85 o 
   1  10   2      504.34      486.65     12.50 o 
   2  10   2       20.27       18.39      1.77 o 
   3  10   2       50.20       57.96      8.92 o 
   4  10   2      181.57      178.07     15.26 o 
   5  10   2       12.65       14.24      6.61 o 
   6  10   2        0.18       -1.87      6.87 o 
   7  10   2        0.76       14.21     12.48 o 
  -7  11   2        7.45       11.42      8.16 o 
  -6  11   2        3.21       -3.41      4.53 o 
  -5  11   2        3.87        1.49      2.71 o 
  -4  11   2      402.28      415.43     15.77 o 
  -3  11   2        3.22        6.53      3.83 o 
  -2  11   2      147.53      152.71      6.41 o 
  -1  11   2      270.93      281.54      9.30 o 
   0  11   2      151.51      152.80      8.23 o 
   1  11   2      153.80      153.08      7.74 o 
   2  11   2       11.28       11.88      2.63 o 
   3  11   2       36.82       40.31     14.47 o 
   4  11   2      107.37      107.79     20.78 o 
   5  11   2        0.70       -0.93      4.28 o 
   6  11   2        0.33       -0.77      6.60 o 
   7  11   2        6.09       -3.54     22.12 o 
  -6  12   2        8.57       -0.11      2.89 o 
  -5  12   2        0.01        2.44      4.79 o 
  -4  12   2       77.12      100.28     15.17 o 
  -3  12   2        1.95        1.23      2.78 o 
  -2  12   2      215.12      228.10     11.42 o 
  -1  12   2      169.22      186.22      8.17 o 
   0  12   2       81.96       83.04      8.47 o 
   1  12   2       59.12       60.59      6.51 o 
   2  12   2       28.25       33.87      3.94 o 
   3  12   2      544.82      575.08     28.34 o 
   4  12   2      110.94      121.26     18.09 o 
   5  12   2       85.91       91.67     20.94 o 
   6  12   2        8.46       22.40      9.07 o 
  -6  13   2        0.12       12.14     11.47 o 
  -5  13   2        6.22        7.93      5.62 o 
  -4  13   2        7.29        5.46      5.17 o 
  -3  13   2      128.29      131.73     12.41 o 
  -2  13   2        0.01        2.25      3.19 o 
  -1  13   2        0.83        2.08      2.85 o 
   0  13   2       29.67       27.30      6.19 o 
   1  13   2        0.91        1.23      2.34 o 
   2  13   2       77.72       74.20      4.01 o 
   3  13   2      771.17      843.60     37.59 o 
   4  13   2       67.34       82.01     15.12 o 
   5  13   2       10.99        3.21      5.49 o 
   6  13   2       31.60       50.33     11.59 o 
  -6  14   2        4.07        0.71      3.41 o 
  -5  14   2       21.28        8.39      9.83 o 
  -4  14   2        0.01        7.06      9.04 o 
  -3  14   2       41.08       27.29      7.22 o 
  -2  14   2      259.96      271.05     12.12 o 
  -1  14   2      176.00      207.92     11.51 o 
   0  14   2        5.10        3.00      3.85 o 
   1  14   2       22.48       22.40      5.00 o 
   2  14   2        0.02       -1.34      2.28 o 
   3  14   2       15.04       20.72     15.14 o 
   4  14   2       89.31       48.62     25.12 o 
   5  14   2       40.91       34.38     11.79 o 
   6  14   2        0.48        9.88     12.75 o 
  -5  15   2        1.42       21.23     10.36 o 
  -4  15   2        0.96       -7.02     11.59 o 
  -3  15   2       70.91       58.14      8.23 o 
  -2  15   2        9.49        7.85      4.56 o 
  -1  15   2        0.22        1.44      3.57 o 
   0  15   2        1.96        2.84      4.89 o 
   1  15   2       24.99       35.48      4.54 o 
   2  15   2       30.11       29.46      3.39 o 
   3  15   2       74.35       70.70      5.68 o 
   4  15   2        0.51       -1.06      6.95 o 
   5  15   2        1.31       18.79     13.15 o 
  -5  16   2        6.00        3.45      7.33 o 
  -4  16   2        4.61       10.26     11.65 o 
  -3  16   2        3.77        0.63      3.75 o 
  -2  16   2        0.02       -2.41      3.63 o 
  -1  16   2       17.60       12.91      4.54 o 
   0  16   2       48.19       56.32      6.54 o 
   1  16   2       73.70       78.95      6.35 o 
   2  16   2        1.04        2.16      2.28 o 
   3  16   2        0.02        1.79      3.81 o 
   4  16   2        0.82        0.38      7.82 o 
   5  16   2        3.05       -4.27      8.36 o 
  -4  17   2       11.48       12.52     15.07 o 
  -3  17   2        7.96        1.98      4.75 o 
  -2  17   2       17.30        7.27      4.39 o 
  -1  17   2        9.32        6.56      5.04 o 
   0  17   2       20.18       13.02      5.13 o 
   1  17   2        2.04        3.13      4.07 o 
   2  17   2        0.54       -1.80      2.02 o 
   3  17   2       17.47        0.08      7.01 o 
   4  17   2        1.21       -1.06      9.56 o 
  -4  18   2        9.39        9.23     12.42 o 
  -3  18   2        2.43        0.49      3.80 o 
  -2  18   2       18.33       -0.18      5.78 o 
  -1  18   2       44.36       22.36     12.05 o 
   0  18   2        1.60       -0.56      3.62 o 
   1  18   2      103.56      102.68     20.81 o 
   2  18   2        5.15        2.13      3.85 o 
   3  18   2        6.58       -0.77      9.38 o 
   4  18   2        0.04       19.05     16.48 o 
  -3  19   2        3.55        7.61      6.01 o 
  -2  19   2       26.05       14.14      6.19 o 
  -1  19   2        2.51        2.02      4.33 o 
   0  19   2       63.41       72.31     10.31 o 
   1  19   2        7.17        7.01      5.14 o 
   2  19   2       16.22        8.19      5.13 o 
   3  19   2        0.08        2.15      9.31 o 
  -2  20   2        4.05        0.20      3.66 o 
  -1  20   2       20.22        3.07      3.66 o 
   0  20   2        2.46        4.98      5.33 o 
   1  20   2        2.38        2.53      3.32 o 
   2  20   2        1.42        6.81      8.28 o 
   0  21   2        0.32       -4.72      6.00 o 
  -7   0   3       15.64       15.63     10.95 o 
  -5   0   3       74.51       85.57     10.00 o 
  -3   0   3     1715.30     1698.51     44.72 o 
  -1   0   3        2.89        0.35      0.94 o 
   1   0   3        5.67       14.12      4.49 o 
   3   0   3     2267.42     2344.15     76.19 o 
   5   0   3       16.20       12.95     14.89 o 
   7   0   3      113.20      170.31     38.97 o 
  -8   1   3        5.34       10.75      9.27 o 
  -7   1   3       19.03       17.22      8.70 o 
  -6   1   3       27.78       31.60      7.20 o 
  -5   1   3       11.06       13.29      4.82 o 
  -4   1   3      318.78      332.18     12.56 o 
  -3   1   3     1549.10     1587.84     29.97 o 
  -2   1   3      321.92      299.81      7.43 o 
  -1   1   3      372.51      320.26      8.26 o 
   0   1   3     1721.86     1573.90     27.96 o 
   1   1   3       17.12       16.93      1.62 o 
   2   1   3     2252.37     2104.37     48.45 o 
   3   1   3     2031.56     2210.15     49.35 o 
   4   1   3       45.69       58.34      9.06 o 
   5   1   3       24.51       34.49      8.21 o 
   6   1   3       67.26       60.54     13.95 o 
   7   1   3        0.92       -0.64      7.80 o 
   8   1   3        2.36        0.09     14.92 o 
  -8   2   3        7.71        4.09     11.14 o 
  -7   2   3       19.97       21.69     12.43 o 
  -6   2   3       54.56       62.49     12.55 o 
  -5   2   3       54.64       73.40      9.05 o 
  -4   2   3       16.03       18.20      4.51 o 
  -3   2   3      384.26      402.51     13.66 o 
  -2   2   3       18.49       11.37      2.04 o 
  -1   2   3       84.74       65.19      4.15 o 
   0   2   3    14937.98    14466.09    237.70 o 
   1   2   3      599.80      557.49      8.06 o 
   2   2   3       55.21       40.04      6.19 o 
   3   2   3      294.12      294.87     15.73 o 
   4   2   3      401.49      401.94     20.70 o 
   5   2   3        2.27        0.84      5.54 o 
   6   2   3      219.07      240.66     23.83 o 
   7   2   3       32.85        0.96     10.39 o 
   8   2   3        1.72        0.62      8.89 o 
  -8   3   3        0.13       19.23     10.96 o 
  -7   3   3       59.47       56.24     10.59 o 
  -6   3   3        0.10        0.20      3.45 o 
  -5   3   3      102.27      112.22      8.55 o 
  -4   3   3       57.96       59.27      5.81 o 
  -3   3   3       14.78       11.29      2.85 o 
  -2   3   3       30.73       29.52      1.66 o 
  -1   3   3      322.75      357.00      5.14 o 
   0   3   3      148.90      118.57      5.01 o 
   1   3   3      387.52      391.08      6.34 o 
   2   3   3      958.92      872.49     14.71 o 
   3   3   3      103.81       90.88     10.16 o 
   4   3   3       97.82       97.98     12.40 o 
   5   3   3      187.12      196.78     17.21 o 
   6   3   3       38.91       31.45     13.73 o 
   7   3   3       15.37       -0.33      8.34 o 
   8   3   3        0.02        0.71     10.00 o 
  -8   4   3        0.67       14.24     11.52 o 
  -7   4   3        6.87       10.35      6.33 o 
  -6   4   3       36.97       36.80      7.40 o 
  -5   4   3       11.48       13.76      4.55 o 
  -4   4   3        1.89        1.57      2.77 o 
  -3   4   3     1405.46     1372.39     22.76 o 
  -2   4   3       80.89       80.13      3.03 o 
  -1   4   3      186.52      179.86      4.37 o 
   0   4   3       66.44       74.28      3.47 o 
   1   4   3     2829.38     2762.27     49.95 o 
   2   4   3      233.42      264.83     10.57 o 
   3   4   3        1.13       -1.66      4.80 o 
   4   4   3      132.17      151.13     16.15 o 
   5   4   3        7.67       12.18     10.93 o 
   6   4   3        0.12       -4.82      9.80 o 
   7   4   3       97.95       80.46     58.15 o 
  -7   5   3        2.24        0.27      3.20 o 
  -6   5   3       11.64       12.96      4.52 o 
  -5   5   3        6.41        6.07      2.89 o 
  -4   5   3      117.86      126.28      5.92 o 
  -3   5   3      104.11      107.17      4.78 o 
  -2   5   3       24.69       30.39      3.22 o 
  -1   5   3      276.47      273.53      5.67 o 
   0   5   3       21.44       27.50      2.67 o 
   1   5   3     2019.50     2008.14     31.73 o 
   2   5   3     3482.81     3566.03     82.71 o 
   3   5   3      102.60       88.95      7.17 o 
   4   5   3       97.73       93.66      8.57 o 
   5   5   3       22.30       17.04     10.23 o 
   6   5   3        4.48        6.76      9.12 o 
   7   5   3       23.98        4.14      6.05 o 
  -7   6   3        1.07       -2.81      4.55 o 
  -6   6   3       77.58       88.53      7.44 o 
  -5   6   3        1.37        1.07      2.55 o 
  -4   6   3        6.47        7.15      2.58 o 
  -3   6   3      480.27      509.37     12.13 o 
  -2   6   3     6191.18     6432.15    115.90 o 
  -1   6   3       35.79       34.63      2.45 o 
   0   6   3      810.16      759.59     14.32 o 
   1   6   3      644.29      656.70     13.40 o 
   2   6   3       40.72       31.48      6.27 o 
   3   6   3       27.75       40.00      6.15 o 
   4   6   3      409.54      394.61     15.95 o 
   5   6   3       35.54       31.20      2.89 o 
   6   6   3        2.80        7.31      3.90 o 
   7   6   3        0.70        0.87      5.52 o 
  -7   7   3       35.78       54.34     13.77 o 
  -6   7   3        9.95       10.94      4.32 o 
  -5   7   3      284.59      304.37     13.48 o 
  -4   7   3       89.43       90.82      6.24 o 
  -3   7   3      314.51      327.73     10.04 o 
  -2   7   3      258.93      274.86      6.70 o 
  -1   7   3     2497.40     2561.21     76.02 o 
   0   7   3        4.53        5.96      3.84 o 
   1   7   3      161.90      186.96      7.28 o 
   2   7   3       79.94       98.90     10.47 o 
   3   7   3       48.56       43.11      6.50 o 
   4   7   3      117.88      117.92      9.96 o 
   5   7   3      140.35      184.25     16.43 o 
   6   7   3        0.15       -0.05      1.49 o 
   7   7   3        4.18       -0.26      6.35 o 
  -7   8   3        5.63        4.50      6.26 o 
  -6   8   3        8.88        8.11      3.74 o 
  -5   8   3      202.69      210.46      9.13 o 
  -4   8   3       29.76       23.95      4.87 o 
  -3   8   3       31.17       28.15      4.28 o 
  -2   8   3      395.56      384.02     11.65 o 
  -1   8   3       31.22       33.21      3.70 o 
   0   8   3      262.61      275.04      8.86 o 
   1   8   3       10.08        6.38      3.10 o 
   2   8   3      357.41      363.34     14.13 o 
   3   8   3        0.03       -4.41      4.41 o 
   4   8   3        0.24        3.02      4.58 o 
   5   8   3      147.36      138.76     11.04 o 
   6   8   3       16.42       11.67      7.97 o 
   7   8   3        6.93        3.02      6.60 o 
  -7   9   3        3.19        1.85      5.37 o 
  -6   9   3        0.34       -3.07      3.18 o 
  -5   9   3        8.66       12.00      4.49 o 
  -4   9   3       63.50       70.65      5.34 o 
  -3   9   3       21.38       18.57      3.89 o 
  -2   9   3      359.54      402.66     10.77 o 
  -1   9   3       12.57       17.01      3.01 o 
   0   9   3       42.29       57.13      5.63 o 
   1   9   3      209.86      224.82      8.63 o 
   2   9   3      122.46      103.95      2.79 o 
   3   9   3       25.85       36.26      7.48 o 
   4   9   3      132.62      131.47     11.31 o 
   5   9   3      111.89      127.10     24.25 o 
   6   9   3       11.64        5.41      6.71 o 
   7   9   3       15.46        6.77      7.94 o 
  -7  10   3        0.89       -6.07      7.12 o 
  -6  10   3        8.27       21.44      9.89 o 
  -5  10   3        4.85        4.85      3.91 o 
  -4  10   3      181.68      167.52      8.85 o 
  -3  10   3       51.55       43.24      6.04 o 
  -2  10   3      226.53      223.58      7.21 o 
  -1  10   3       50.43       54.02      4.99 o 
   0  10   3      131.31      123.98      7.29 o 
   1  10   3        2.66        0.11      2.36 o 
   2  10   3      230.59      227.20     12.42 o 
   3  10   3       23.74       22.40     14.69 o 
   4  10   3      108.57      116.96     16.33 o 
   5  10   3        6.91        8.20      6.61 o 
   6  10   3       36.20       13.61     10.45 o 
   7  10   3       12.35        7.26     10.39 o 
  -6  11   3       10.47        4.95      4.86 o 
  -5  11   3        1.18        5.04      6.31 o 
  -4  11   3       13.03        5.51      4.59 o 
  -3  11   3     1105.64     1150.88     26.90 o 
  -2  11   3       66.71       59.52      6.54 o 
  -1  11   3        1.89        0.72      2.65 o 
   0  11   3       88.87      101.33      7.83 o 
   1  11   3        6.63        5.58      2.51 o 
   2  11   3        0.06       -2.14      2.14 o 
   3  11   3      512.81      529.97     30.58 o 
   4  11   3       16.90       20.82      7.79 o 
   5  11   3        0.08        0.75      5.97 o 
   6  11   3        8.43        1.21      5.82 o 
  -6  12   3       17.74       11.60      9.81 o 
  -5  12   3        5.90        5.61      6.00 o 
  -4  12   3        1.01       -1.18      4.10 o 
  -3  12   3      286.42      328.03     13.05 o 
  -2  12   3      148.62      156.93      7.18 o 
  -1  12   3      121.26      140.68      7.91 o 
   0  12   3      149.18      156.05      8.98 o 
   1  12   3      206.55      222.39      8.13 o 
   2  12   3        1.13        1.02      1.17 o 
   3  12   3      176.67      200.51     19.13 o 
   4  12   3      103.41       99.91     14.41 o 
   5  12   3        0.07        2.09      5.53 o 
   6  12   3       48.65       11.49     11.45 o 
  -6  13   3        1.50        0.25      3.80 o 
  -5  13   3        7.35        1.46      5.69 o 
  -4  13   3       12.45       19.44      6.51 o 
  -3  13   3      113.62      128.48     14.22 o 
  -2  13   3      122.92      119.60      6.96 o 
  -1  13   3       22.31       18.84      4.83 o 
   0  13   3        3.80        7.49      5.06 o 
   1  13   3        4.68        0.45      3.49 o 
   2  13   3        3.50       -0.18      4.57 o 
   3  13   3       13.34       13.42     12.75 o 
   4  13   3        0.06       -6.25     10.29 o 
   5  13   3       43.33       16.36     10.09 o 
   6  13   3        0.25       -8.27     10.37 o 
  -6  14   3        7.23       -1.41     11.46 o 
  -5  14   3        2.89        0.29      4.93 o 
  -4  14   3       26.10        9.44      8.52 o 
  -3  14   3       27.03       21.84      7.16 o 
  -2  14   3       14.49       22.63      4.52 o 
  -1  14   3        0.76        2.91      4.02 o 
   0  14   3      581.44      619.90     19.58 o 
   1  14   3        0.04        0.64      2.36 o 
   2  14   3        0.52       -1.39      3.14 o 
   3  14   3       82.29       95.41     17.76 o 
   4  14   3       18.97        8.20      8.62 o 
   5  14   3        1.04       -0.91      7.66 o 
  -5  15   3       21.86       14.38     14.52 o 
  -4  15   3        5.14        4.69     10.83 o 
  -3  15   3       84.03       76.05      8.72 o 
  -2  15   3       70.27       67.28      6.42 o 
  -1  15   3       91.11      111.54     10.64 o 
   0  15   3       20.81       27.40      5.67 o 
   1  15   3       27.04       22.47      5.28 o 
   2  15   3       20.81       19.98      2.69 o 
   3  15   3       87.94       85.58     19.69 o 
   4  15   3        3.79       -2.68      8.58 o 
   5  15   3       10.24        7.74      9.42 o 
  -5  16   3        9.26        4.53      8.06 o 
  -4  16   3       11.27       -1.55      7.91 o 
  -3  16   3       10.34        8.95      5.59 o 
  -2  16   3       25.78       29.54      5.52 o 
  -1  16   3       49.84       41.59      5.75 o 
   0  16   3        7.86        5.36      4.57 o 
   1  16   3       96.68      117.42      6.71 o 
   2  16   3       79.35       83.18      7.83 o 
   3  16   3       93.45       33.05     31.33 o 
   4  16   3       13.08        4.24     13.96 o 
   5  16   3        0.65       -2.68      9.75 o 
  -4  17   3       19.20        5.85     12.40 o 
  -3  17   3        3.16       -0.05      4.67 o 
  -2  17   3        1.07       -0.70      3.10 o 
  -1  17   3        2.97        1.33      3.04 o 
   0  17   3        1.89        2.02      3.38 o 
   1  17   3       65.41       39.83     13.15 o 
   2  17   3      189.73      180.40     19.28 o 
   3  17   3       28.08        6.75     10.13 o 
   4  17   3        0.48       -1.74      9.79 o 
  -4  18   3        0.84        4.03     10.80 o 
  -3  18   3       17.18       11.58      6.46 o 
  -2  18   3        1.70        0.78      3.51 o 
  -1  18   3        5.30       -0.64      3.00 o 
   0  18   3       17.10       15.50      5.38 o 
   1  18   3       66.07       73.14      8.24 o 
   2  18   3        9.23        3.23      7.55 o 
   3  18   3       23.78       15.56     13.86 o 
   4  18   3        0.14       -5.97     14.97 o 
  -3  19   3        0.86        2.54      6.46 o 
  -2  19   3        0.01       -0.19      3.52 o 
  -1  19   3       14.62       -0.88      4.02 o 
   0  19   3        3.48       -0.02      4.67 o 
   1  19   3       25.32       21.17      7.35 o 
   2  19   3       28.34       23.09     10.22 o 
   3  19   3        4.96       -0.76      8.89 o 
  -2  20   3        0.66        4.48      7.18 o 
  -1  20   3        0.12       -4.00      5.02 o 
   0  20   3       16.11       21.73      5.24 o 
   1  20   3       16.11       21.73      6.52 o 
   2  20   3        3.42        5.31      8.03 o 
  -8   0   4       11.97       17.71     17.45 o 
  -6   0   4      121.93      129.82     15.21 o 
  -4   0   4     1374.46     1345.74     40.64 o 
  -2   0   4       22.61       11.92      3.54 o 
   0   0   4     2750.01     2418.12     86.41 o 
   2   0   4       31.72       40.54      5.32 o 
   4   0   4        8.65        5.55      8.86 o 
   6   0   4       75.29       49.77     42.90 o 
  -8   1   4        1.50       10.66     11.42 o 
  -7   1   4       34.32        7.35      9.11 o 
  -6   1   4       79.75       98.47     14.47 o 
  -5   1   4       13.19       10.58      4.71 o 
  -4   1   4       54.56       50.96      5.04 o 
  -3   1   4       88.24       77.65      3.93 o 
  -2   1   4      468.02      450.73      8.58 o 
  -1   1   4      599.26      496.39      6.62 o 
   0   1   4      422.94      409.46     13.55 o 
   1   1   4     2920.49     2805.31     36.89 o 
   2   1   4       25.44       23.41      3.06 o 
   3   1   4      679.53      658.65     24.41 o 
   4   1   4      168.69      178.34     15.43 o 
   5   1   4       30.52       28.85     11.12 o 
   6   1   4      132.36      109.00     36.49 o 
   7   1   4        0.03        0.20      8.97 o 
  -7   2   4        5.17        4.45      6.66 o 
  -6   2   4       61.60       71.27      8.03 o 
  -5   2   4       77.18       88.30     10.72 o 
  -4   2   4       25.60       25.47      4.54 o 
  -3   2   4     1560.40     1644.80     31.60 o 
  -2   2   4       82.39      102.55      1.99 o 
  -1   2   4     3838.78     3639.43     60.65 o 
   0   2   4     2339.12     2238.66     32.09 o 
   1   2   4     3150.20     3101.09     40.84 o 
   2   2   4      428.08      453.41      9.25 o 
   3   2   4      823.06      812.72     25.90 o 
   4   2   4       10.27       11.11      7.91 o 
   5   2   4      102.35      118.64     16.84 o 
   6   2   4        1.50        2.64      9.17 o 
   7   2   4       10.63       -0.02      6.67 o 
  -7   3   4        0.00        0.67      5.73 o 
  -6   3   4       50.01       41.81      8.67 o 
  -5   3   4       39.26       46.72      7.31 o 
  -4   3   4     1084.10     1124.78     28.12 o 
  -3   3   4      470.27      473.95     16.47 o 
  -2   3   4      590.80      533.66     20.60 o 
  -1   3   4      140.54      126.85      2.12 o 
   0   3   4       14.85       11.76      1.76 o 
   1   3   4      177.04      147.14      3.52 o 
   2   3   4     3092.91     3280.59     59.15 o 
   3   3   4      101.90      100.24      4.22 o 
   4   3   4        8.40       13.30      7.42 o 
   5   3   4       34.59       37.37     11.39 o 
   6   3   4        2.26        1.25      8.70 o 
   7   3   4        5.88        0.78      8.38 o 
  -7   4   4       18.79       30.88      8.74 o 
  -6   4   4      130.15      165.16     11.70 o 
  -5   4   4       21.73       15.31      5.18 o 
  -4   4   4      112.62      112.20      4.58 o 
  -3   4   4      136.68      155.51      5.12 o 
  -2   4   4      103.49       95.75      3.35 o 
  -1   4   4     1882.31     1877.96     29.42 o 
   0   4   4       18.75        9.89      1.69 o 
   1   4   4      706.82      706.68     10.88 o 
   2   4   4      228.91      215.18     10.52 o 
   3   4   4      197.16      211.64      6.02 o 
   4   4   4       27.28       35.52      9.36 o 
   5   4   4       72.41       68.06     14.58 o 
   6   4   4      119.66      140.78     20.74 o 
   7   4   4       19.32        0.03      7.81 o 
  -7   5   4       38.81       15.45      7.90 o 
  -6   5   4        3.62        0.52      2.36 o 
  -5   5   4      105.03      110.68      6.52 o 
  -4   5   4       39.63       43.91      3.30 o 
  -3   5   4       14.16        9.77      3.59 o 
  -2   5   4       19.33       29.02      3.47 o 
  -1   5   4      128.60      121.74      4.34 o 
   0   5   4      149.73      167.01      5.39 o 
   1   5   4      155.01      129.69      4.13 o 
   2   5   4      117.27      133.25      7.93 o 
   3   5   4        1.48        1.97      3.59 o 
   4   5   4      250.87      262.06      9.64 o 
   5   5   4       76.83       74.77     13.86 o 
   6   5   4       17.34       12.36     12.34 o 
   7   5   4        1.48        2.17      9.50 o 
  -7   6   4       26.07       18.37      8.48 o 
  -6   6   4        6.00        8.69      4.48 o 
  -5   6   4       68.24       71.16      4.78 o 
  -4   6   4      157.82      146.72      6.20 o 
  -3   6   4       14.31       13.63      2.14 o 
  -2   6   4        1.79        1.38      2.27 o 
  -1   6   4     2818.65     2799.29     39.90 o 
   0   6   4      225.48      244.97      6.95 o 
   1   6   4      341.62      332.01      8.84 o 
   2   6   4      173.54      185.31      9.33 o 
   3   6   4      687.20      704.60     19.87 o 
   4   6   4       13.16       17.93      6.49 o 
   5   6   4      444.36      417.11     24.58 o 
   6   6   4        6.61        3.36      2.74 o 
   7   6   4        1.64       -0.32      5.75 o 
  -7   7   4       32.22       27.56     15.96 o 
  -6   7   4       17.66       14.89      4.43 o 
  -5   7   4       29.07       21.24      4.30 o 
  -4   7   4      319.11      300.89      8.82 o 
  -3   7   4       37.62       39.49      3.63 o 
  -2   7   4      431.14      462.55      9.25 o 
  -1   7   4      170.73      177.87      5.96 o 
   0   7   4        0.00        0.75      2.12 o 
   1   7   4      118.48      101.84      5.77 o 
   2   7   4      115.89      112.47      8.57 o 
   3   7   4      118.39      123.58      9.57 o 
   4   7   4       40.39       54.26      7.88 o 
   5   7   4        0.21        0.15      4.83 o 
   6   7   4        1.47       -2.77      7.43 o 
   7   7   4        4.99        2.25      9.01 o 
  -7   8   4        1.35        4.61      7.17 o 
  -6   8   4        8.53        8.28      3.76 o 
  -5   8   4        7.39        6.76      4.07 o 
  -4   8   4       72.71       77.21      8.61 o 
  -3   8   4        8.72        8.59      3.78 o 
  -2   8   4      129.99      131.73      4.84 o 
  -1   8   4       17.00       13.20      2.65 o 
   0   8   4      642.16      591.36     15.75 o 
   1   8   4      248.46      257.35      8.37 o 
   2   8   4       14.73       16.34      5.10 o 
   3   8   4       26.70       30.47      6.53 o 
   4   8   4       13.49       10.53      5.95 o 
   5   8   4       74.93       85.42     16.76 o 
   6   8   4       78.60       92.05     33.39 o 
   7   8   4       29.70        9.64      9.38 o 
  -7   9   4        1.88       -8.39      9.25 o 
  -6   9   4        1.13       -2.43      3.87 o 
  -5   9   4       15.98       16.00      4.31 o 
  -4   9   4       39.09       30.30      5.07 o 
  -3   9   4       25.95       24.00      4.52 o 
  -2   9   4       58.69       56.84      4.28 o 
  -1   9   4        3.83        2.23      2.18 o 
   0   9   4       17.44       18.35      3.76 o 
   1   9   4      590.56      609.22     14.57 o 
   2   9   4       73.57       57.39     13.70 o 
   3   9   4       94.27       93.07     11.85 o 
   4   9   4      358.41      357.62     17.99 o 
   5   9   4       41.04       39.06      9.91 o 
   6   9   4       12.69        6.78      7.34 o 
   7   9   4       10.37        3.68      7.61 o 
  -7  10   4        4.92        7.86     12.43 o 
  -6  10   4        9.94       11.88      7.48 o 
  -5  10   4        0.76       -0.48      2.95 o 
  -4  10   4        2.95        4.02      3.94 o 
  -3  10   4      619.92      656.54     17.85 o 
  -2  10   4      169.05      175.96      8.68 o 
  -1  10   4      607.12      613.83     17.46 o 
   0  10   4       36.25       49.88      4.97 o 
   1  10   4        0.93        3.48      4.02 o 
   2  10   4        8.54        9.09      5.44 o 
   3  10   4      403.69      406.36     25.47 o 
   4  10   4        1.78        5.72      8.38 o 
   5  10   4       58.73       65.81     16.21 o 
   6  10   4        2.16        4.38      8.57 o 
  -6  11   4       26.17       18.84     11.59 o 
  -5  11   4       13.33       11.94      5.46 o 
  -4  11   4       38.20       42.38      6.43 o 
  -3  11   4      230.87      258.57     11.98 o 
  -2  11   4      794.85      848.32     21.40 o 
  -1  11   4      183.62      191.03      7.66 o 
   0  11   4       52.90       63.13      5.58 o 
   1  11   4       17.49       17.45      5.48 o 
   2  11   4       16.70       16.01      2.11 o 
   3  11   4        2.65        9.47      6.86 o 
   4  11   4      454.13      491.16     26.26 o 
   5  11   4       24.36       20.72     12.65 o 
   6  11   4        0.28        0.58      6.64 o 
  -6  12   4       24.79       30.36      9.63 o 
  -5  12   4       36.10       28.79      8.29 o 
  -4  12   4        0.08       -2.53      6.68 o 
  -3  12   4       50.21       45.12      7.23 o 
  -2  12   4      136.87      153.53     11.70 o 
  -1  12   4       87.95       92.36      7.17 o 
   0  12   4      152.34      169.79      9.05 o 
   1  12   4       21.61       21.57      5.44 o 
   2  12   4        0.04       -0.09      1.92 o 
   3  12   4       79.80       84.60     14.32 o 
   4  12   4        6.25        3.42      7.49 o 
   5  12   4       20.43        6.05      7.12 o 
   6  12   4       37.45       19.54     16.24 o 
  -6  13   4        0.67        1.52      7.09 o 
  -5  13   4       35.51       33.68     10.19 o 
  -4  13   4        1.32       -0.57      4.47 o 
  -3  13   4       26.80       31.17      6.24 o 
  -2  13   4        0.98        2.87      3.07 o 
  -1  13   4      103.59      113.11     11.22 o 
   0  13   4       82.00       87.03      7.28 o 
   1  13   4      153.40      156.80      7.22 o 
   2  13   4        0.96        2.27      1.95 o 
   3  13   4       59.36       54.05     17.83 o 
   4  13   4       23.06        9.28     11.06 o 
   5  13   4        7.44        3.98      7.04 o 
   6  13   4       13.50        8.12     11.13 o 
  -5  14   4       15.66       15.63      8.60 o 
  -4  14   4        1.47       -1.29      4.10 o 
  -3  14   4       21.18       30.76      7.62 o 
  -2  14   4        3.52        2.90      3.64 o 
  -1  14   4        2.23        0.92      2.66 o 
   0  14   4      288.41      313.94     14.07 o 
   1  14   4       28.04       28.80      6.85 o 
   2  14   4        1.29        1.85      1.82 o 
   3  14   4        0.02       -1.70      7.37 o 
   4  14   4        2.93        0.93      7.09 o 
   5  14   4        0.46       -1.60      9.54 o 
  -5  15   4        0.51        5.91      7.76 o 
  -4  15   4      112.19       16.95     16.55 o 
  -3  15   4       43.40       15.41      8.19 o 
  -2  15   4       69.15       82.01      6.75 o 
  -1  15   4        8.96        3.83      3.87 o 
   0  15   4        0.50        1.58      4.38 o 
   1  15   4        0.89        3.16      3.59 o 
   2  15   4      195.29      193.13     18.52 o 
   3  15   4        2.29       -3.74      9.32 o 
   4  15   4       30.55        7.23     11.36 o 
   5  15   4        6.15        5.85      8.64 o 
  -5  16   4        0.40       10.11     12.10 o 
  -4  16   4       57.33       18.20     16.00 o 
  -3  16   4       18.66        8.01      5.17 o 
  -2  16   4        0.02        1.07      3.78 o 
  -1  16   4       93.78       86.81      9.65 o 
   0  16   4      185.24      230.24     14.21 o 
   1  16   4        5.25        6.27      4.26 o 
   2  16   4       67.69       66.37     11.45 o 
   3  16   4       80.18       42.74     23.23 o 
   4  16   4        0.07       -1.57      8.80 o 
  -4  17   4        0.15       -0.39     10.45 o 
  -3  17   4       10.22        3.76      5.31 o 
  -2  17   4        1.49       -1.02      3.46 o 
  -1  17   4        6.14        8.60      5.37 o 
   0  17   4        3.97        4.59      4.44 o 
   1  17   4        0.26       -1.85      2.57 o 
   2  17   4       46.55       28.94     13.13 o 
   3  17   4        5.17        2.93      9.66 o 
   4  17   4        3.13        1.56      8.27 o 
  -3  18   4        0.73        7.90      6.33 o 
  -2  18   4        9.02        4.24      5.21 o 
  -1  18   4       54.52       41.75     11.62 o 
   0  18   4        0.99       -2.55      3.68 o 
   1  18   4       59.34       63.59     14.71 o 
   2  18   4        2.35        5.08      7.74 o 
   3  18   4        9.19       -0.29      8.12 o 
  -2  19   4        0.76        1.56      5.75 o 
  -1  19   4        6.40        1.25      4.43 o 
   0  19   4        1.45        4.83      5.72 o 
   1  19   4       55.04       48.90     10.11 o 
   2  19   4       79.90       80.99     23.79 o 
  -1  20   4        8.23        4.83      5.06 o 
   0  20   4        3.01       14.65      5.99 o 
   1  20   4       83.06       91.93     14.11 o 
  -7   0   5      132.25      166.94     25.92 o 
  -5   0   5        4.51        1.52      4.79 o 
  -3   0   5       38.61       35.02      8.73 o 
  -1   0   5      645.84      610.88     15.79 o 
   1   0   5      111.14      119.38      6.44 o 
   3   0   5      441.40      504.48     15.28 o 
   5   0   5      198.82      222.76     34.91 o 
   7   0   5       12.89        0.26     14.52 o 
  -7   1   5       11.73        3.95      7.26 o 
  -6   1   5        9.33        2.64      4.68 o 
  -5   1   5      156.71      172.87      7.85 o 
  -4   1   5      352.74      363.16      8.78 o 
  -3   1   5       23.93       26.07      3.09 o 
  -2   1   5      331.18      299.18     10.67 o 
  -1   1   5       96.31      105.25      2.72 o 
   0   1   5      535.52      599.17      9.62 o 
   1   1   5      382.25      369.25      6.52 o 
   2   1   5       96.96      115.02      3.58 o 
   3   1   5      110.39      107.29      4.86 o 
   4   1   5       25.75       26.11      8.76 o 
   5   1   5       17.45       13.47     13.71 o 
   6   1   5        7.13        1.50      8.91 o 
   7   1   5       21.43       -0.53     12.48 o 
  -7   2   5       14.85        5.94      6.73 o 
  -6   2   5       43.12       35.40      9.00 o 
  -5   2   5       10.58       10.54      4.77 o 
  -4   2   5      312.62      310.94     12.79 o 
  -3   2   5      759.24      838.79     17.00 o 
  -2   2   5      917.26      937.97     22.36 o 
  -1   2   5     1396.96     1471.95     32.55 o 
   0   2   5     2663.26     2450.12     99.46 o 
   1   2   5      167.93      155.27      3.01 o 
   2   2   5     1547.01     1600.18     25.85 o 
   3   2   5       88.24       77.35      6.06 o 
   4   2   5      160.97      169.13     18.95 o 
   5   2   5       16.54        7.23      8.33 o 
   6   2   5       16.11        2.37      9.30 o 
   7   2   5        0.61       -1.53      9.21 o 
  -7   3   5       15.66        3.30      5.75 o 
  -6   3   5       42.96       32.81     10.38 o 
  -5   3   5      289.32      313.36     12.67 o 
  -4   3   5       18.37       17.03      4.44 o 
  -3   3   5       69.32       66.93      3.32 o 
  -2   3   5      180.26      176.25     10.35 o 
  -1   3   5       42.09       33.64      1.81 o 
   0   3   5      318.85      278.65      5.69 o 
   1   3   5       33.15       31.78      1.93 o 
   2   3   5     1644.81     1708.32     28.80 o 
   3   3   5      367.73      374.75      8.24 o 
   4   3   5      162.02      204.74      9.89 o 
   5   3   5        7.71        7.39      9.73 o 
   6   3   5        2.92       -0.62      7.25 o 
   7   3   5        3.96        0.50     10.74 o 
  -7   4   5       64.06       54.08     22.76 o 
  -6   4   5        6.58        4.70      2.86 o 
  -5   4   5      118.89      132.84      5.80 o 
  -4   4   5        7.54        9.37      2.32 o 
  -3   4   5        0.05        0.77      1.25 o 
  -2   4   5       12.53       14.47      3.90 o 
  -1   4   5     2040.20     2031.91     26.07 o 
   0   4   5       40.58       36.42      2.96 o 
   1   4   5       62.90       57.74      2.82 o 
   2   4   5      123.56      136.84      7.00 o 
   3   4   5        1.80        2.13      1.54 o 
   4   4   5      158.29      153.49      9.43 o 
   5   4   5      156.02      122.39     17.36 o 
   6   4   5        0.11        1.63      9.18 o 
   7   4   5        0.70       -0.08      7.23 o 
  -7   5   5        0.03        4.83      8.62 o 
  -6   5   5       15.13        9.22      3.61 o 
  -5   5   5        0.54        2.13      2.15 o 
  -4   5   5        8.82        7.00      2.32 o 
  -3   5   5      191.73      185.27      5.29 o 
  -2   5   5      139.00      131.45      3.48 o 
  -1   5   5      106.08      112.77      6.96 o 
   0   5   5      618.45      616.54     10.77 o 
   1   5   5       75.28       89.76      3.22 o 
   2   5   5      506.73      514.62     16.83 o 
   3   5   5        9.89       11.37      4.67 o 
   4   5   5      370.95      340.44     23.49 o 
   5   5   5       53.63       53.88      3.73 o 
   6   5   5        3.42       -4.89      9.44 o 
   7   5   5        4.06        9.60     13.69 o 
  -7   6   5        3.50       -0.58      3.91 o 
  -6   6   5       11.81        7.14      3.68 o 
  -5   6   5      159.72      131.16      7.59 o 
  -4   6   5      126.64      136.99      5.74 o 
  -3   6   5       18.72       19.28      2.63 o 
  -2   6   5     1045.40     1058.39     19.67 o 
  -1   6   5       21.17       23.68      2.53 o 
   0   6   5      527.88      497.70     10.70 o 
   1   6   5     1918.36     2146.51     35.13 o 
   2   6   5      578.77      574.95     20.07 o 
   3   6   5      111.51      120.83      9.18 o 
   4   6   5      151.22      168.63     13.06 o 
   5   6   5        0.07        2.42      5.61 o 
   6   6   5       28.12       12.23     10.45 o 
   7   6   5        5.16       -2.31      7.15 o 
  -7   7   5        2.74       -9.52     15.27 o 
  -6   7   5       13.79        6.79      3.68 o 
  -5   7   5      100.18      110.90      7.70 o 
  -4   7   5       65.33       63.25      4.38 o 
  -3   7   5      349.87      361.37      9.78 o 
  -2   7   5        8.75        6.10      1.54 o 
  -1   7   5        0.07       -0.06      1.38 o 
   0   7   5      145.42      166.02     25.02 o 
   1   7   5      867.03      879.92     14.75 o 
   2   7   5       10.43       11.09      4.44 o 
   3   7   5      310.99      328.84     15.36 o 
   4   7   5      296.64      336.15     16.99 o 
   5   7   5       76.30       60.58     14.36 o 
   6   7   5       32.78       23.68     14.29 o 
   7   7   5       34.79        7.46     10.25 o 
  -7   8   5       19.08       33.52     21.05 o 
  -6   8   5       12.31        9.39      4.38 o 
  -5   8   5        2.57        8.60      3.15 o 
  -4   8   5      109.55      113.59      6.19 o 
  -3   8   5      286.92      270.48      7.84 o 
  -2   8   5      874.21      911.58     15.84 o 
  -1   8   5       68.51       70.38      4.36 o 
   0   8   5       44.73       54.45      4.75 o 
   1   8   5       56.11       53.90      5.55 o 
   2   8   5      123.62      122.74      8.75 o 
   3   8   5       42.37       49.45      8.06 o 
   4   8   5       42.75       47.48     10.11 o 
   5   8   5      144.07      177.96     18.44 o 
   6   8   5       14.88        6.16      7.27 o 
   7   8   5        0.85        1.82      7.35 o 
  -7   9   5        0.01       23.37     19.55 o 
  -6   9   5       51.47       51.03      6.07 o 
  -5   9   5        0.08        1.29      2.07 o 
  -4   9   5       16.93       16.57      4.07 o 
  -3   9   5        0.56        2.01      3.13 o 
  -2   9   5       34.72       35.53      3.78 o 
  -1   9   5      155.67      157.28      6.04 o 
   0   9   5      684.77      729.29     17.79 o 
   1   9   5       23.43       28.49      5.39 o 
   2   9   5        0.01       -0.32      3.87 o 
   3   9   5       78.33       87.50     13.66 o 
   4   9   5       79.13       79.08      9.92 o 
   5   9   5       87.44       96.56     22.40 o 
   6   9   5       15.93        7.02      7.31 o 
  -6  10   5       13.95       10.22      7.60 o 
  -5  10   5       14.21       12.34      4.31 o 
  -4  10   5        0.05        3.97      3.99 o 
  -3  10   5       73.21       72.30      7.41 o 
  -2  10   5      427.74      438.20     11.81 o 
  -1  10   5      493.18      527.48     14.44 o 
   0  10   5      226.44      234.14      8.56 o 
   1  10   5        8.30       11.15      4.27 o 
   2  10   5       60.59       56.22     11.16 o 
   3  10   5        5.40        2.49      4.69 o 
   4  10   5      181.63      188.56     17.78 o 
   5  10   5      339.53      373.21     23.63 o 
   6  10   5        8.45        4.68     10.13 o 
  -6  11   5        0.07        9.56     21.62 o 
  -5  11   5       29.54       23.86      6.34 o 
  -4  11   5        3.04        3.35      4.12 o 
  -3  11   5       19.63       12.89      6.79 o 
  -2  11   5        9.15       13.70      3.26 o 
  -1  11   5       30.93       34.74      5.16 o 
   0  11   5       38.97       42.59      5.35 o 
   1  11   5       70.94       81.96      6.91 o 
   2  11   5        4.61        6.28      5.71 o 
   3  11   5       89.70       94.96     10.99 o 
   4  11   5       36.95       30.77     12.61 o 
   5  11   5       15.01       11.28      9.77 o 
   6  11   5        2.70        0.11      6.15 o 
  -6  12   5        0.00        4.04      5.20 o 
  -5  12   5       25.43       19.20     10.98 o 
  -4  12   5        0.37       -1.08      3.41 o 
  -3  12   5        0.29        3.09      4.51 o 
  -2  12   5       50.30       58.73      4.66 o 
  -1  12   5      584.78      642.37     18.70 o 
   0  12   5      127.37      144.17      8.54 o 
   1  12   5       69.21       74.81      7.33 o 
   2  12   5       51.03       53.67     10.30 o 
   3  12   5        3.55        2.72      6.49 o 
   4  12   5        0.00        0.56      6.24 o 
   5  12   5       17.83       13.42      8.33 o 
   6  12   5       86.33       57.93     35.48 o 
  -5  13   5        3.63        1.61      4.24 o 
  -4  13   5       10.63       10.92      5.97 o 
  -3  13   5        6.65        4.43      4.76 o 
  -2  13   5       45.33       56.25      7.65 o 
  -1  13   5       13.94       12.84      4.71 o 
   0  13   5       42.28       56.49      6.28 o 
   1  13   5       11.47       15.46      5.62 o 
   2  13   5       84.17       75.38      9.25 o 
   3  13   5      160.79      158.76     15.94 o 
   4  13   5        1.29        4.76      8.02 o 
   5  13   5        1.73        0.63      6.56 o 
  -5  14   5       17.11       10.59      5.54 o 
  -4  14   5       79.54       20.45     17.29 o 
  -3  14   5       17.87        9.83      7.22 o 
  -2  14   5       69.98       75.70      8.63 o 
  -1  14   5        0.16       -2.11      3.17 o 
   0  14   5      124.00      133.37      9.09 o 
   1  14   5       65.50       70.53      9.59 o 
   2  14   5      121.13      153.98     12.00 o 
   3  14   5       17.86       13.78      9.22 o 
   4  14   5        4.92        3.03      6.83 o 
   5  14   5        0.01        7.42      8.87 o 
  -5  15   5       21.91       17.91      9.77 o 
  -4  15   5       78.29       53.60     21.87 o 
  -3  15   5       70.70       56.79     21.28 o 
  -2  15   5        8.82        8.65      4.07 o 
  -1  15   5        0.06        0.37      2.45 o 
   0  15   5      390.35      411.32     15.55 o 
   1  15   5       60.53       70.30      5.88 o 
   2  15   5       35.85       31.13      8.11 o 
   3  15   5      127.82      128.66     30.34 o 
   4  15   5        1.01       -0.27      7.80 o 
   5  15   5        0.40       -8.99      9.60 o 
  -4  16   5        0.92       -0.45      6.39 o 
  -3  16   5       19.50       14.76      8.75 o 
  -2  16   5      115.41      142.40     15.61 o 
  -1  16   5        6.25        6.68      4.47 o 
   0  16   5       77.48       92.84     13.13 o 
   1  16   5       17.12        9.99      4.40 o 
   2  16   5       33.89       29.18     10.48 o 
   3  16   5        0.00        0.03      6.85 o 
   4  16   5        7.48       -2.09      7.68 o 
  -4  17   5        4.23        0.34      7.58 o 
  -3  17   5        2.12        3.25      6.59 o 
  -2  17   5       12.85        6.40      4.39 o 
  -1  17   5        1.88        0.54      3.04 o 
   0  17   5        0.53        3.34      4.82 o 
   1  17   5       21.95       21.81      5.23 o 
   2  17   5        5.40        6.11      7.03 o 
   3  17   5        0.08       -1.30      7.97 o 
   4  17   5       13.73       13.33     12.45 o 
  -3  18   5       20.07        9.93      7.27 o 
  -2  18   5        2.41        4.32      4.36 o 
  -1  18   5        0.19       -1.07      3.53 o 
   0  18   5       17.66        3.87      6.76 o 
   1  18   5       71.39       77.92     16.60 o 
   2  18   5        0.05       -1.23      6.03 o 
   3  18   5        9.75        3.26      8.83 o 
  -2  19   5        0.10        3.87      5.97 o 
  -1  19   5        1.03       -0.11      4.02 o 
   0  19   5        3.60        2.86      4.74 o 
   1  19   5       22.99       19.08      8.40 o 
   2  19   5        7.83       14.19      8.66 o 
  -6   0   6        2.27       -0.93      4.47 o 
  -4   0   6       71.84       73.92      6.45 o 
  -2   0   6     1087.39     1046.27     17.60 o 
   0   0   6      261.13      251.66      5.99 o 
   2   0   6       38.52       33.56      6.52 o 
   4   0   6      778.88      797.77     30.93 o 
   6   0   6       20.63       -0.09     11.66 o 
  -7   1   6        0.32        2.04      4.70 o 
  -6   1   6       46.57       33.40     16.39 o 
  -5   1   6        0.42       -1.32      2.99 o 
  -4   1   6       12.26       11.31      2.65 o 
  -3   1   6       70.34       69.41      4.61 o 
  -2   1   6        0.61        0.40      1.47 o 
  -1   1   6      120.31      113.83      3.44 o 
   0   1   6        9.48        7.18      1.54 o 
   1   1   6     1550.02     1495.99     23.24 o 
   2   1   6      450.28      443.34      8.45 o 
   3   1   6      987.48      981.46     19.09 o 
   4   1   6        9.68       10.29      3.18 o 
   5   1   6        1.05        1.69      4.59 o 
   6   1   6        2.73       -0.05     10.35 o 
   7   1   6        3.33        0.08      9.40 o 
  -7   2   6       15.23       10.17     12.54 o 
  -6   2   6       31.56       14.04      7.27 o 
  -5   2   6       21.58       28.67      5.50 o 
  -4   2   6      208.77      225.55      9.17 o 
  -3   2   6      456.55      449.87     13.53 o 
  -2   2   6      191.93      206.16      7.22 o 
  -1   2   6      367.59      315.40      8.23 o 
   0   2   6     1448.05     1562.69     23.69 o 
   1   2   6      528.50      493.80     15.27 o 
   2   2   6      240.21      243.78      6.43 o 
   3   2   6      136.84      151.49      9.41 o 
   4   2   6       32.06       24.38      3.11 o 
   5   2   6       23.80       35.13      7.64 o 
   6   2   6       33.20       24.94     11.03 o 
   7   2   6       42.16        0.13      9.90 o 
  -7   3   6       17.02       16.37     17.97 o 
  -6   3   6        8.32        4.15      2.81 o 
  -5   3   6       19.64       22.51      2.79 o 
  -4   3   6       71.96       73.13      3.05 o 
  -3   3   6      403.79      419.33     15.05 o 
  -2   3   6        5.75        8.90      2.35 o 
  -1   3   6       77.54       63.04      1.59 o 
   0   3   6       33.64       44.19      3.05 o 
   1   3   6       95.62      105.95      5.52 o 
   2   3   6      769.33      749.21     12.46 o 
   3   3   6      458.10      439.48     11.88 o 
   4   3   6        6.77        7.98      2.60 o 
   5   3   6       10.45        4.95      4.71 o 
   6   3   6       12.59       18.53      6.30 o 
   7   3   6       22.81        1.12     10.86 o 
  -7   4   6        6.21       11.25     16.20 o 
  -6   4   6        0.27        0.84      2.16 o 
  -5   4   6        2.34        3.97      2.78 o 
  -4   4   6      191.41      183.31      7.70 o 
  -3   4   6      129.66      123.99     10.69 o 
  -2   4   6      545.56      579.67     16.15 o 
  -1   4   6      251.50      276.48      6.02 o 
   0   4   6       14.21       22.02      2.50 o 
   1   4   6       77.28       75.00      5.79 o 
   2   4   6        2.25        3.52      2.53 o 
   3   4   6        2.64        2.40      1.57 o 
   4   4   6      276.26      253.84     14.20 o 
   5   4   6      126.57      104.64     12.65 o 
   6   4   6       12.55        8.42      3.88 o 
   7   4   6        0.26        1.00     10.28 o 
  -7   5   6        1.34       -3.56      8.85 o 
  -6   5   6       17.73       13.55      4.75 o 
  -5   5   6       67.47       55.22      6.06 o 
  -4   5   6       24.24       26.00      2.59 o 
  -3   5   6       52.25       56.23      6.85 o 
  -2   5   6       94.87       96.40      5.51 o 
  -1   5   6      129.19      130.81      3.96 o 
   0   5   6      284.56      293.35      6.27 o 
   1   5   6      150.64      140.36      7.00 o 
   2   5   6       23.91       22.77      4.51 o 
   3   5   6        0.51        0.39      3.42 o 
   4   5   6      114.10      113.14     12.44 o 
   5   5   6       93.86      122.29     19.17 o 
   6   5   6       29.26       25.72     13.64 o 
   7   5   6        5.67        2.44      7.47 o 
  -7   6   6        4.42        2.44     11.36 o 
  -6   6   6        1.63        1.82      2.10 o 
  -5   6   6       41.92       44.03      4.38 o 
  -4   6   6       82.36       76.00      4.46 o 
  -3   6   6      368.72      401.78     14.28 o 
  -2   6   6       85.11       88.58      6.19 o 
  -1   6   6     1568.94     1583.91     30.21 o 
   0   6   6       28.38       30.58      3.33 o 
   1   6   6      242.99      248.25      7.53 o 
   2   6   6        0.02       -1.68      3.19 o 
   3   6   6       12.21       17.10      5.39 o 
   4   6   6      481.85      536.74     25.08 o 
   5   6   6      104.80      103.97     20.81 o 
   6   6   6        0.23       -3.02      6.91 o 
   7   6   6       21.63       13.21     10.31 o 
  -7   7   6        8.05       12.41     12.79 o 
  -6   7   6       50.10       51.58      9.80 o 
  -5   7   6        2.76        0.88      1.98 o 
  -4   7   6       21.69       28.33      4.43 o 
  -3   7   6        0.53        0.17      1.39 o 
  -2   7   6      279.19      281.02      7.06 o 
  -1   7   6        6.34        4.34      2.09 o 
   0   7   6       34.21       42.29      3.46 o 
   1   7   6      436.60      446.11      9.69 o 
   2   7   6      532.30      560.88     16.17 o 
   3   7   6        5.27        6.90      4.85 o 
   4   7   6      214.15      222.49     14.41 o 
   5   7   6        3.91        0.00      4.63 o 
   6   7   6       21.86       14.29      9.11 o 
   7   7   6        0.22       -1.67      6.57 o 
  -6   8   6       22.96       18.59      8.34 o 
  -5   8   6        2.37        6.97      4.07 o 
  -4   8   6       49.56       59.57      5.13 o 
  -3   8   6       65.19       77.13      4.15 o 
  -2   8   6     1733.50     1782.70     29.52 o 
  -1   8   6       58.80       60.60      3.75 o 
   0   8   6       89.02       94.63      9.05 o 
   1   8   6       18.84       23.27      2.72 o 
   2   8   6      388.91      412.07     16.06 o 
   3   8   6       23.98       24.63      7.11 o 
   4   8   6      107.02      103.69     12.80 o 
   5   8   6       40.47       24.68     13.94 o 
   6   8   6        0.61       -1.72      6.53 o 
  -6   9   6       19.01       37.05     31.54 o 
  -5   9   6        7.68        3.99      3.50 o 
  -4   9   6        5.61        4.11      2.98 o 
  -3   9   6      151.80      172.15      7.40 o 
  -2   9   6       35.08       37.46      3.52 o 
  -1   9   6       36.15       36.41      4.29 o 
   0   9   6      236.14      262.23     10.07 o 
   1   9   6      183.55      182.43      5.53 o 
   2   9   6        3.52        4.39      4.80 o 
   3   9   6      178.79      187.20     15.92 o 
   4   9   6        8.57        6.85      5.67 o 
   5   9   6      138.62      156.07     32.53 o 
   6   9   6        3.32        1.93      6.76 o 
  -6  10   6        0.05        9.14      8.45 o 
  -5  10   6       50.44       27.64      7.93 o 
  -4  10   6        0.00        3.37      3.19 o 
  -3  10   6      116.49      139.54      7.83 o 
  -2  10   6      110.36      107.27      5.27 o 
  -1  10   6      261.09      272.48      8.77 o 
   0  10   6       16.25       22.47      4.38 o 
   1  10   6      220.19      233.41      9.71 o 
   2  10   6       70.66       78.69     10.76 o 
   3  10   6        8.03        8.52      6.06 o 
   4  10   6       62.94       45.88      9.95 o 
   5  10   6       14.59       13.53      9.20 o 
   6  10   6       12.24       15.55     12.45 o 
  -6  11   6       51.19       71.69     11.79 o 
  -5  11   6       13.48        8.64      7.72 o 
  -4  11   6       72.43       83.82      6.29 o 
  -3  11   6       37.95       19.52      5.96 o 
  -2  11   6        2.75        2.35      2.86 o 
  -1  11   6      609.00      611.66     15.73 o 
   0  11   6      663.55      697.70     18.93 o 
   1  11   6        1.51       -1.51      3.49 o 
   2  11   6       68.71       84.47      9.26 o 
   3  11   6       17.95       23.36      8.36 o 
   4  11   6       60.39       34.03     12.90 o 
   5  11   6        5.68        1.28      7.26 o 
   6  11   6       19.62       13.82      9.87 o 
  -6  12   6        0.83       18.74     15.07 o 
  -5  12   6       43.47       27.29     18.86 o 
  -4  12   6       48.08       31.37      8.09 o 
  -3  12   6      253.78      270.93     12.24 o 
  -2  12   6        1.12        0.75      2.00 o 
  -1  12   6      444.51      467.90     20.03 o 
   0  12   6       22.11       22.51      5.42 o 
   1  12   6      140.08      165.08     13.87 o 
   2  12   6       11.28       15.96      7.61 o 
   3  12   6       11.89       11.57      8.73 o 
   4  12   6       49.18       10.68     12.96 o 
   5  12   6        0.42       -1.02      5.29 o 
  -5  13   6        0.01       11.55      8.82 o 
  -4  13   6       11.58       -0.28      4.63 o 
  -3  13   6      304.46      318.10     14.00 o 
  -2  13   6        1.27        1.41      2.34 o 
  -1  13   6       22.20       22.98      5.36 o 
   0  13   6       26.19       23.91      6.98 o 
   1  13   6        3.07        2.75      4.41 o 
   2  13   6        3.02        1.08      4.99 o 
   3  13   6      326.75      363.71     23.68 o 
   4  13   6        0.02       -1.65      6.02 o 
   5  13   6        0.06        0.36      5.95 o 
  -5  14   6        1.66        0.74      5.56 o 
  -4  14   6       19.48        6.04      7.51 o 
  -3  14   6        0.15       -1.03      3.84 o 
  -2  14   6       21.60       20.69      4.32 o 
  -1  14   6        0.02        1.78      2.18 o 
   0  14   6      153.85      170.12     11.71 o 
   1  14   6       10.89       22.60      6.11 o 
   2  14   6        6.46       17.19      8.21 o 
   3  14   6      115.30      123.73     27.31 o 
   4  14   6       26.55        1.50      7.11 o 
   5  14   6        0.52        2.15      6.74 o 
  -4  15   6        7.26       -0.06      4.77 o 
  -3  15   6       10.08        5.49      6.70 o 
  -2  15   6        2.68        0.85      2.66 o 
  -1  15   6       82.32       93.06      7.32 o 
   0  15   6        4.42        2.47      4.72 o 
   1  15   6        0.10        1.38      2.56 o 
   2  15   6        0.24       31.65     15.25 o 
   3  15   6        8.97        6.85      8.43 o 
   4  15   6        0.31        0.56      8.74 o 
  -4  16   6        0.56        8.58     16.64 o 
  -3  16   6       17.04       11.08      6.88 o 
  -2  16   6       41.37       15.85      9.77 o 
  -1  16   6        2.72        1.52      3.87 o 
   0  16   6        6.94        8.24      5.27 o 
   1  16   6       19.16       16.97      7.35 o 
   2  16   6        0.00        5.17      9.07 o 
   3  16   6        3.54        1.41      8.47 o 
   4  16   6        7.63        3.54      8.17 o 
  -3  17   6        5.66        3.33      6.48 o 
  -2  17   6       13.29        3.88      4.39 o 
  -1  17   6       25.87       22.03      6.12 o 
   0  17   6        3.17       -1.44      4.54 o 
   1  17   6        9.96        9.89      7.76 o 
   2  17   6       57.07       11.77     12.99 o 
   3  17   6        0.02       -4.01      9.40 o 
  -2  18   6       42.05       12.08      7.78 o 
  -1  18   6       11.33        7.58      5.69 o 
   0  18   6        0.30        0.44      3.65 o 
   1  18   6       19.05       18.22      8.45 o 
   2  18   6       11.48       13.05      9.83 o 
  -1  19   6        8.63        5.69      6.84 o 
   0  19   6        3.27        6.72      6.28 o 
   1  19   6       19.13       22.87      9.03 o 
  -5   0   7      234.03      238.80     13.53 o 
  -3   0   7      516.62      507.12     15.56 o 
  -1   0   7       40.03       43.23      3.16 o 
   1   0   7      775.78      776.45     18.98 o 
   3   0   7      405.95      367.89     17.45 o 
   5   0   7        0.12        2.19      3.83 o 
   7   0   7       40.45       52.62     15.64 o 
  -6   1   7        0.26        3.72      3.84 o 
  -5   1   7        7.98       13.12      3.94 o 
  -4   1   7      144.13      154.56      6.03 o 
  -3   1   7       92.40       89.70      4.15 o 
  -2   1   7      240.16      257.63      5.95 o 
  -1   1   7       13.98       17.92      2.29 o 
   0   1   7       34.03       28.69      1.86 o 
   1   1   7      305.59      304.80     17.00 o 
   2   1   7      152.26      143.04      5.53 o 
   3   1   7      190.53      191.39      9.58 o 
   4   1   7      202.99      184.64      6.82 o 
   5   1   7       19.94       24.07      5.59 o 
   6   1   7       45.09        0.89     12.66 o 
   7   1   7        1.85        0.02      4.60 o 
  -7   2   7        7.89        4.10      8.41 o 
  -6   2   7       16.58       12.78      6.82 o 
  -5   2   7       21.24       22.75      3.51 o 
  -4   2   7      412.17      444.49     17.71 o 
  -3   2   7        5.33        5.67      3.16 o 
  -2   2   7      885.92      859.48     16.13 o 
  -1   2   7      810.73      838.58     26.30 o 
   0   2   7       78.92       74.65      4.65 o 
   1   2   7       35.84       30.06      2.84 o 
   2   2   7       19.23       15.44      2.84 o 
   3   2   7      522.01      519.43     12.06 o 
   4   2   7      282.11      300.05      9.84 o 
   5   2   7       62.53       53.77      8.27 o 
   6   2   7       28.69       29.53     10.70 o 
   7   2   7        0.02       -0.08      4.82 o 
  -7   3   7        9.63       14.32     19.36 o 
  -6   3   7        6.50        2.24      5.44 o 
  -5   3   7        0.57       -0.35      1.22 o 
  -4   3   7        0.17        1.47      3.96 o 
  -3   3   7      160.96      153.26      6.71 o 
  -2   3   7       14.74       15.40      2.76 o 
  -1   3   7       70.64       71.97      2.56 o 
   0   3   7      279.98      257.77      6.43 o 
   1   3   7      561.56      535.71      9.58 o 
   2   3   7       81.99       80.32      4.25 o 
   3   3   7      923.83      927.72     19.76 o 
   4   3   7       29.58       33.59      2.63 o 
   5   3   7       38.61       38.97      6.35 o 
   6   3   7        2.80        0.45      4.89 o 
   7   3   7        0.08       -4.75      7.94 o 
  -7   4   7        1.64       -2.93      9.10 o 
  -6   4   7       19.55       16.23     10.76 o 
  -5   4   7       56.95       51.94      7.55 o 
  -4   4   7        0.83        3.07      5.02 o 
  -3   4   7      606.03      596.27     19.37 o 
  -2   4   7        6.45        4.96      2.91 o 
  -1   4   7       50.35       56.12      2.56 o 
   0   4   7       30.95       30.61      2.95 o 
   1   4   7     1217.95     1249.09     22.71 o 
   2   4   7       11.82       11.62      4.02 o 
   3   4   7      647.93      657.50     12.77 o 
   4   4   7      126.59      126.17      4.97 o 
   5   4   7        1.53       -0.79      2.38 o 
   6   4   7        0.18       -3.90      6.24 o 
   7   4   7        4.88        4.05      7.38 o 
  -7   5   7       12.32        6.93     11.46 o 
  -6   5   7        6.76       15.07      8.70 o 
  -5   5   7       23.59       22.45     10.21 o 
  -4   5   7      264.18      267.90     12.60 o 
  -3   5   7      220.53      221.89     11.60 o 
  -2   5   7        0.02        0.40      1.95 o 
  -1   5   7      348.99      378.57      7.65 o 
   0   5   7      440.58      444.05     10.43 o 
   1   5   7        2.29        2.02      1.36 o 
   2   5   7     1061.21     1106.70     22.34 o 
   3   5   7        4.40        2.91      3.59 o 
   4   5   7      392.91      406.79     15.72 o 
   5   5   7        0.03       -5.14      5.14 o 
   6   5   7       13.05       11.21      6.89 o 
   7   5   7        0.27       -1.53      6.41 o 
  -6   6   7       27.31       28.26     12.95 o 
  -5   6   7       66.29       60.52     11.74 o 
  -4   6   7       20.61       15.97      5.35 o 
  -3   6   7        2.50        6.28      5.04 o 
  -2   6   7       44.26       47.19      6.02 o 
  -1   6   7      132.70      123.92      4.58 o 
   0   6   7      307.19      311.23      7.70 o 
   1   6   7       88.40       78.51      8.75 o 
   2   6   7        2.60        2.92      3.05 o 
   3   6   7       37.51       42.92      8.45 o 
   4   6   7       33.54       30.70      7.65 o 
   5   6   7       10.37        8.98      7.07 o 
   6   6   7       16.20       12.36      7.40 o 
  -6   7   7       13.49       37.90     10.49 o 
  -5   7   7       64.26       54.10      8.74 o 
  -4   7   7       47.87       44.84      9.59 o 
  -3   7   7       15.59       15.37      7.63 o 
  -2   7   7      708.70      736.33     21.82 o 
  -1   7   7      354.03      366.57     10.77 o 
   0   7   7        5.75        3.60      1.90 o 
   1   7   7      282.85      280.32     18.45 o 
   2   7   7       39.25       46.28      6.16 o 
   3   7   7        0.02        2.36      4.23 o 
   4   7   7      202.91      209.99     16.12 o 
   5   7   7        7.19        8.51      6.34 o 
   6   7   7       13.20        6.98      6.63 o 
  -6   8   7        2.56       14.44     17.46 o 
  -5   8   7       51.59       58.08      9.67 o 
  -4   8   7       51.13       56.46      7.70 o 
  -3   8   7       81.45       97.67      8.54 o 
  -2   8   7      623.23      628.62     13.93 o 
  -1   8   7      165.19      172.63      5.74 o 
   0   8   7      111.88      115.48      6.15 o 
   1   8   7       10.33       13.00      2.71 o 
   2   8   7       17.48       20.91      5.03 o 
   3   8   7      224.95      238.35     13.14 o 
   4   8   7        1.15       -1.83      4.53 o 
   5   8   7        1.15        1.67      5.48 o 
   6   8   7        0.05        0.45      5.68 o 
  -6   9   7       25.26       23.91     13.25 o 
  -5   9   7        2.80        9.71      8.52 o 
  -4   9   7      226.95      255.23     15.29 o 
  -3   9   7        8.75        8.29      2.10 o 
  -2   9   7       60.13       58.77      4.02 o 
  -1   9   7        0.64        3.81      3.04 o 
   0   9   7      326.59      343.79     16.22 o 
   1   9   7        7.14        5.42      2.46 o 
   2   9   7      196.38      216.21     12.35 o 
   3   9   7       10.89        7.52      5.82 o 
   4   9   7        7.39       12.51      6.90 o 
   5   9   7       16.45        7.43      7.55 o 
   6   9   7        7.52        4.31      6.37 o 
  -6  10   7        3.03        1.89      5.11 o 
  -5  10   7       11.25       12.46      9.06 o 
  -4  10   7        0.15       -1.37      1.97 o 
  -3  10   7       22.63       21.89      2.88 o 
  -2  10   7      102.53      103.02      5.59 o 
  -1  10   7      278.95      290.66      9.57 o 
   0  10   7        6.99        6.96      4.35 o 
   1  10   7       55.01       53.35      9.00 o 
   2  10   7        0.11       -2.53      6.38 o 
   3  10   7       11.08       21.30      8.87 o 
   4  10   7        5.89        9.30      6.91 o 
   5  10   7       32.96       15.72     10.17 o 
   6  10   7       39.97       19.73     14.30 o 
  -5  11   7        2.58        0.27      4.63 o 
  -4  11   7        1.74        0.51      5.14 o 
  -3  11   7       64.93       65.04      5.31 o 
  -2  11   7       51.47       54.22      6.49 o 
  -1  11   7      152.73      143.42      8.41 o 
   0  11   7      128.36      139.01      9.48 o 
   1  11   7       29.93       32.42      3.95 o 
   2  11   7        5.07        9.27      6.71 o 
   3  11   7       25.65       25.69      8.68 o 
   4  11   7        2.52        0.05      4.05 o 
   5  11   7        1.21        1.18      5.76 o 
  -5  12   7       16.04       14.51     10.41 o 
  -4  12   7       28.81       22.65     13.76 o 
  -3  12   7      246.58      269.72     14.91 o 
  -2  12   7        0.36       -1.58      2.48 o 
  -1  12   7        7.39        3.67      3.14 o 
   0  12   7        9.20        3.32      2.92 o 
   1  12   7      155.22      160.14      7.76 o 
   2  12   7       27.92       34.32      8.45 o 
   3  12   7       73.32       72.91     14.79 o 
   4  12   7        8.29       10.81      7.46 o 
   5  12   7        4.31        5.08      7.25 o 
  -5  13   7        4.44       -1.44      5.44 o 
  -4  13   7       13.85        4.93     10.33 o 
  -3  13   7       34.25       22.69     10.34 o 
  -2  13   7       73.97       67.23      8.15 o 
  -1  13   7       10.75       12.81      4.36 o 
   0  13   7       26.37       32.72      6.47 o 
   1  13   7       14.70       18.51      5.95 o 
   2  13   7       47.39       35.06     11.62 o 
   3  13   7       20.13       10.34      7.46 o 
   4  13   7        5.89        3.00      6.41 o 
   5  13   7        0.00       -0.82      6.36 o 
  -4  14   7       40.36       25.26     12.25 o 
  -3  14   7        1.51        8.30      6.03 o 
  -2  14   7       71.62       84.09      8.03 o 
  -1  14   7       23.65       18.26      4.41 o 
   0  14   7       93.51      110.07      9.07 o 
   1  14   7       15.64       21.25      6.34 o 
   2  14   7        1.67        3.61      5.08 o 
   3  14   7        7.16        4.42      6.89 o 
   4  14   7       28.63       -1.88      7.27 o 
  -4  15   7       29.86       27.01     15.89 o 
  -3  15   7        7.83        3.72      5.84 o 
  -2  15   7       11.02        3.90      4.85 o 
  -1  15   7        8.69        7.98      4.02 o 
   0  15   7       12.86        8.03      5.64 o 
   1  15   7       30.02       34.89      7.92 o 
   2  15   7       34.92       30.27      9.42 o 
   3  15   7      127.30      127.76     26.44 o 
   4  15   7        0.06        0.12      6.93 o 
  -3  16   7        1.45       -0.27      5.61 o 
  -2  16   7        8.61        7.25      5.71 o 
  -1  16   7        0.00       -0.92      3.36 o 
   0  16   7       21.31       28.87      7.42 o 
   1  16   7       20.91       19.51      7.51 o 
   2  16   7        6.02        9.55      9.19 o 
   3  16   7        1.89       -2.66      8.40 o 
  -3  17   7       16.93        9.18      9.00 o 
  -2  17   7        8.13        3.97      5.78 o 
  -1  17   7        0.26        2.59      3.10 o 
   0  17   7        0.30       -0.22      4.95 o 
   1  17   7        9.33       16.54      7.72 o 
   2  17   7      161.35      167.90     35.17 o 
   3  17   7        0.03        3.94      9.00 o 
  -2  18   7        7.12        6.55      5.49 o 
  -1  18   7        3.75        7.70      5.14 o 
   0  18   7       19.96       18.50      8.50 o 
   1  18   7        0.03        3.06      6.75 o 
   2  18   7       13.50        6.06     14.97 o 
  -6   0   8        3.57       -1.81      9.94 o 
  -4   0   8      219.35      179.18     25.14 o 
  -2   0   8        0.72        0.71      1.15 o 
   0   0   8     2199.82     2213.93     44.97 o 
   2   0   8      377.76      370.09     16.31 o 
   4   0   8      173.09      189.05      9.65 o 
   6   0   8       78.23       75.34     43.07 o 
  -6   1   8       12.20       11.46     15.08 o 
  -5   1   8       98.34       88.85      6.29 o 
  -4   1   8      287.96      270.28     18.06 o 
  -3   1   8        6.13        4.25      1.62 o 
  -2   1   8      211.17      217.41      7.77 o 
  -1   1   8       56.73       51.53      2.79 o 
   0   1   8       16.35       23.08      1.96 o 
   1   1   8      445.20      426.23     15.46 o 
   2   1   8     1188.87     1192.15     26.01 o 
   3   1   8     1020.39     1083.21     23.98 o 
   4   1   8       35.69       34.94      3.67 o 
   5   1   8        1.18        3.16      2.57 o 
   6   1   8        2.65        1.55      2.48 o 
  -7   2   8       23.47       37.41     21.43 o 
  -6   2   8        5.55        2.90      4.31 o 
  -5   2   8       32.32       28.66      5.05 o 
  -4   2   8        0.49        3.08      3.32 o 
  -3   2   8      196.16      187.46      7.12 o 
  -2   2   8        7.70        1.87      1.63 o 
  -1   2   8      447.66      444.31     14.86 o 
   0   2   8       54.55       52.15      3.80 o 
   1   2   8        3.82        0.18      1.86 o 
   2   2   8      802.52      813.43     15.78 o 
   3   2   8        0.06        0.21      1.93 o 
   4   2   8       25.34       22.90      3.27 o 
   5   2   8       27.29       30.04      7.88 o 
   6   2   8        4.67        0.02      5.94 o 
  -6   3   8       17.48       11.59      7.33 o 
  -5   3   8       50.54       54.06      6.65 o 
  -4   3   8        9.02       11.31      3.47 o 
  -3   3   8       13.81        8.35      2.95 o 
  -2   3   8      491.36      504.14     11.43 o 
  -1   3   8       16.64       12.55      1.54 o 
   0   3   8      102.45       99.85      5.30 o 
   1   3   8        4.19        1.90      1.17 o 
   2   3   8       14.22       14.26      3.66 o 
   3   3   8       38.72       37.74      3.89 o 
   4   3   8      133.67      131.11      9.08 o 
   5   3   8       11.63       16.28      3.57 o 
   6   3   8        1.17        7.21      6.36 o 
  -6   4   8       73.49       75.52      9.59 o 
  -5   4   8        2.56        2.48      4.35 o 
  -4   4   8      114.73      124.22      9.85 o 
  -3   4   8      821.19      793.37     21.41 o 
  -2   4   8       90.58       84.36      4.98 o 
  -1   4   8       32.23       30.13      1.67 o 
   0   4   8      401.23      391.79     10.70 o 
   1   4   8       60.34       60.64      6.03 o 
   2   4   8      447.33      438.87     12.62 o 
   3   4   8      196.87      195.19      9.41 o 
   4   4   8        9.49        4.29      2.23 o 
   5   4   8        1.43        1.88      1.53 o 
   6   4   8       38.34       51.10     12.18 o 
  -6   5   8        0.03       -3.34      5.17 o 
  -5   5   8      165.28      177.78     12.50 o 
  -4   5   8       43.68       39.08      8.91 o 
  -3   5   8       17.16       14.35      5.03 o 
  -2   5   8      158.08      169.42     11.05 o 
  -1   5   8      230.65      232.11      5.94 o 
   0   5   8       61.74       57.53      4.50 o 
   1   5   8      431.28      447.86     10.89 o 
   2   5   8      133.03      141.36      7.68 o 
   3   5   8       51.02       45.17      5.82 o 
   4   5   8       11.38       14.84      6.08 o 
   5   5   8       60.50       63.92     10.47 o 
   6   5   8        8.27        7.22      6.24 o 
  -6   6   8        1.57        1.62      7.62 o 
  -5   6   8       14.25       13.56      7.21 o 
  -4   6   8        8.05        8.19      5.10 o 
  -3   6   8      240.00      235.19     12.20 o 
  -2   6   8       12.57        7.24      3.43 o 
  -1   6   8       30.11       27.91      2.90 o 
   0   6   8        1.13        3.63      2.06 o 
   1   6   8       11.68        7.57      2.00 o 
   2   6   8        9.94       13.01      3.71 o 
   3   6   8       57.49       64.28      6.79 o 
   4   6   8        4.78       11.93      5.30 o 
   5   6   8       31.98       40.28      8.59 o 
   6   6   8        8.40        3.97      5.93 o 
  -6   7   8        0.00       -0.51      7.01 o 
  -5   7   8        2.50       -1.97      4.96 o 
  -4   7   8       22.13       14.63      6.59 o 
  -3   7   8       90.19       93.12      8.85 o 
  -2   7   8      348.00      351.87     14.88 o 
  -1   7   8       58.94       68.55      3.55 o 
   0   7   8       52.41       53.20      5.50 o 
   1   7   8       25.75       17.17      3.18 o 
   2   7   8      220.96      236.86     10.53 o 
   3   7   8       54.22       53.83      7.41 o 
   4   7   8        0.55        0.03      3.57 o 
   5   7   8       45.31       46.48      8.65 o 
   6   7   8        2.23        0.88      5.26 o 
  -6   8   8       15.96       19.21     11.96 o 
  -5   8   8        0.01       -2.42      5.65 o 
  -4   8   8       51.95       46.86     10.09 o 
  -3   8   8       48.79       54.61      6.64 o 
  -2   8   8       38.29       35.30      7.46 o 
  -1   8   8       14.80       15.83      2.55 o 
   0   8   8      516.36      516.88     19.57 o 
   1   8   8       10.48       13.94      2.99 o 
   2   8   8      250.68      258.84     12.24 o 
   3   8   8        5.18        3.48      4.47 o 
   4   8   8        9.32        4.49      5.45 o 
   5   8   8       28.43       19.20      8.25 o 
   6   8   8       18.93       12.23      7.53 o 
  -6   9   8       29.70       21.86     11.65 o 
  -5   9   8       53.51       36.80     16.28 o 
  -4   9   8       22.72       18.05     10.80 o 
  -3   9   8       43.28       31.71     14.15 o 
  -2   9   8        0.24       -3.35      4.74 o 
  -1   9   8      128.48      129.67      6.35 o 
   0   9   8       44.84       45.41      5.60 o 
   1   9   8      486.95      496.82     41.34 o 
   2   9   8       21.05       26.18      6.91 o 
   3   9   8       12.25       10.76      5.69 o 
   4   9   8        3.20        5.45      5.18 o 
   5   9   8       11.39       10.99      8.04 o 
   6   9   8        0.11        0.84      5.58 o 
  -5  10   8        1.76        2.80      5.30 o 
  -4  10   8       34.84       53.36     10.89 o 
  -3  10   8       74.34       85.90     18.97 o 
  -2  10   8       35.62       37.47      5.14 o 
  -1  10   8      213.12      229.16     11.47 o 
   0  10   8       28.90       28.72      4.36 o 
   1  10   8        0.50        0.03      2.29 o 
   2  10   8      186.03      206.25     16.15 o 
   3  10   8       17.08       25.58     10.73 o 
   4  10   8        6.94        3.58      5.35 o 
   5  10   8       15.28        9.85      7.13 o 
  -5  11   8        5.45       -2.95      5.48 o 
  -4  11   8       22.31       22.85      9.32 o 
  -3  11   8       25.07       18.18      6.75 o 
  -2  11   8       19.73       19.56      3.44 o 
  -1  11   8        6.26        3.59      2.76 o 
   0  11   8      153.30      174.48      9.85 o 
   1  11   8        1.60        1.57      2.29 o 
   2  11   8      213.66      233.21     21.14 o 
   3  11   8       55.84       39.85     10.77 o 
   4  11   8        4.77        4.99      6.25 o 
   5  11   8        5.81        2.30      5.75 o 
  -5  12   8        1.22        5.13      8.85 o 
  -4  12   8       14.74       11.74      6.89 o 
  -3  12   8        0.86       -1.54      4.43 o 
  -2  12   8        0.10        0.72      1.93 o 
  -1  12   8        4.85        1.21      3.28 o 
   0  12   8        9.71        7.84      4.28 o 
   1  12   8       19.57       22.33      4.24 o 
   2  12   8       23.45       21.57      9.34 o 
   3  12   8        0.11       -2.31      7.63 o 
   4  12   8        5.43        4.45      6.03 o 
   5  12   8        6.72        5.56      8.71 o 
  -4  13   8       18.87       16.01      9.71 o 
  -3  13   8        9.20        2.66      6.52 o 
  -2  13   8       18.16       15.61      3.43 o 
  -1  13   8       54.83       60.55      7.29 o 
   0  13   8       18.00        9.53      4.76 o 
   1  13   8       82.11       84.57      5.04 o 
   2  13   8       17.66       15.28      9.04 o 
   3  13   8        2.91        0.47      5.43 o 
   4  13   8        2.81        1.25      5.98 o 
  -4  14   8       33.66       27.69     13.82 o 
  -3  14   8        7.59        3.86      7.05 o 
  -2  14   8        7.81        5.95      3.12 o 
  -1  14   8       11.86       10.08      4.06 o 
   0  14   8       33.34       23.09      8.60 o 
   1  14   8        7.90       12.14      6.22 o 
   2  14   8        8.20        2.89      7.18 o 
   3  14   8        3.95       -0.93      5.24 o 
   4  14   8        0.16       -5.05      7.10 o 
  -3  15   8       14.31        2.33      9.22 o 
  -2  15   8       16.51        9.07      6.93 o 
  -1  15   8       35.58       33.63      7.34 o 
   0  15   8        1.00       -1.30      3.70 o 
   1  15   8        0.21        2.55      5.06 o 
   2  15   8       14.30        7.84      7.47 o 
   3  15   8       23.93       10.33     11.19 o 
  -3  16   8       62.63       70.12     32.72 o 
  -2  16   8        1.22        8.48     11.94 o 
  -1  16   8        0.02        0.85      3.05 o 
   0  16   8       31.59       32.58      9.05 o 
   1  16   8        2.94        4.67      5.40 o 
   2  16   8        9.22        8.54      8.78 o 
   3  16   8       13.05       -0.93      6.48 o 
  -2  17   8        4.53        5.16      7.25 o 
  -1  17   8       12.52       15.97      5.13 o 
   0  17   8       39.71       38.18     10.29 o 
   1  17   8       23.49       25.88      8.97 o 
   2  17   8        1.67       -5.27      7.51 o 
  -5   0   9       35.80       38.71     23.68 o 
  -3   0   9      410.92      425.47     37.76 o 
  -1   0   9      371.40      359.48     14.29 o 
   1   0   9      524.87      493.88     18.25 o 
   3   0   9        0.99        3.59      3.07 o 
   5   0   9       53.30       64.92     37.67 o 
  -6   1   9       48.07       58.72     14.33 o 
  -5   1   9        0.54       -4.04      7.22 o 
  -4   1   9       93.96      126.90     37.89 o 
  -3   1   9       36.62       40.72      4.29 o 
  -2   1   9      345.34      362.00      9.52 o 
  -1   1   9       45.45       40.24      3.02 o 
   0   1   9       70.72       68.36      5.48 o 
   1   1   9       14.35       13.15      2.38 o 
   2   1   9       83.76       77.21      6.96 o 
   3   1   9      261.87      268.15      8.62 o 
   4   1   9       53.08       67.64      6.71 o 
   5   1   9        0.69        1.70      2.56 o 
   6   1   9       48.47        1.19     14.51 o 
  -6   2   9        4.15        3.64     12.26 o 
  -5   2   9        0.12        0.34      1.69 o 
  -4   2   9      128.99      122.66      7.17 o 
  -3   2   9      104.07       95.12      6.25 o 
  -2   2   9        7.12       11.54      4.73 o 
  -1   2   9       14.82       10.08      1.91 o 
   0   2   9      156.45      162.17      5.28 o 
   1   2   9      167.59      171.48      8.11 o 
   2   2   9       70.13       74.48      5.29 o 
   3   2   9       13.91       14.61      3.30 o 
   4   2   9       46.97       54.46      5.10 o 
   5   2   9        4.02        4.38      3.47 o 
   6   2   9       36.45       -1.19     12.45 o 
  -6   3   9        9.38       13.53      9.90 o 
  -5   3   9       75.64       70.14     12.51 o 
  -4   3   9        3.07        0.31      2.78 o 
  -3   3   9      229.58      225.72      7.51 o 
  -2   3   9        0.42        1.70      3.29 o 
  -1   3   9       18.19       20.08      1.73 o 
   0   3   9      242.20      233.81      8.93 o 
   1   3   9      539.30      548.38     14.17 o 
   2   3   9      140.96      162.62      8.25 o 
   3   3   9      205.67      225.82      8.38 o 
   4   3   9       33.59       31.20      6.30 o 
   5   3   9       30.66       23.97     10.84 o 
   6   3   9        2.75        3.89      7.71 o 
  -6   4   9        2.03        2.32      9.43 o 
  -5   4   9       26.37       19.55      7.02 o 
  -4   4   9       80.64       79.37      9.04 o 
  -3   4   9      102.31      104.07      6.03 o 
  -2   4   9       73.08       71.46      5.06 o 
  -1   4   9      696.49      706.92     22.15 o 
   0   4   9        0.04       -0.95      1.76 o 
   1   4   9       85.02       77.59      6.34 o 
   2   4   9      236.48      247.68      9.17 o 
   3   4   9       74.55       91.87      8.03 o 
   4   4   9       99.19       91.01     12.88 o 
   5   4   9       91.33       91.03     13.57 o 
   6   4   9        0.54       -0.29      4.49 o 
  -5   5   9       14.45       16.62      5.99 o 
  -4   5   9       14.97       16.06      6.69 o 
  -3   5   9        6.97        9.36      4.09 o 
  -2   5   9      142.62      153.16      7.32 o 
  -1   5   9      102.38       90.36      6.23 o 
   0   5   9      293.16      266.15     17.50 o 
   1   5   9      720.53      769.50     19.38 o 
   2   5   9       24.41       35.47      5.07 o 
   3   5   9       47.88       44.73      6.21 o 
   4   5   9       18.15       30.51      7.37 o 
   5   5   9       30.72       22.23      9.38 o 
   6   5   9        3.38        3.41      4.97 o 
  -6   6   9        0.87        2.68      6.31 o 
  -5   6   9        3.51        4.76      4.33 o 
  -4   6   9      137.82      140.91     11.14 o 
  -3   6   9        1.93        1.03      2.67 o 
  -2   6   9      522.05      564.80     15.95 o 
  -1   6   9       84.56       83.94      4.74 o 
   0   6   9        4.09        4.09      2.42 o 
   1   6   9       11.29        8.49      2.36 o 
   2   6   9      400.44      418.34     13.22 o 
   3   6   9       32.80       53.09      7.60 o 
   4   6   9       86.70       71.95      9.92 o 
   5   6   9        4.28        1.99      4.84 o 
   6   6   9        4.85        3.10      5.11 o 
  -6   7   9        8.09        6.88      9.98 o 
  -5   7   9       60.55       59.67      8.70 o 
  -4   7   9        0.12        4.18      4.13 o 
  -3   7   9       90.36      108.97     10.37 o 
  -2   7   9        6.12        7.77      3.49 o 
  -1   7   9       13.41       14.01      2.52 o 
   0   7   9       14.48        7.41      3.15 o 
   1   7   9      591.74      571.70     15.80 o 
   2   7   9        3.06        4.24      3.43 o 
   3   7   9       46.23       51.67      6.57 o 
   4   7   9        1.61        4.77      4.65 o 
   5   7   9        1.87       -0.35      4.04 o 
  -5   8   9        7.35        5.15      5.12 o 
  -4   8   9       44.88       28.27     13.23 o 
  -3   8   9        2.40        1.42      4.80 o 
  -2   8   9       51.16       37.42      8.52 o 
  -1   8   9      209.15      213.19      7.04 o 
   0   8   9      118.53      122.10      7.11 o 
   1   8   9       24.11       24.00      3.64 o 
   2   8   9       39.39       36.25      7.73 o 
   3   8   9        1.04        3.44      5.57 o 
   4   8   9        0.23       -0.02      3.69 o 
   5   8   9       82.42      107.27     15.29 o 
  -5   9   9       40.40       23.08     11.22 o 
  -4   9   9        0.00       -0.07      3.79 o 
  -3   9   9       14.58       10.03      5.29 o 
  -2   9   9        0.29        0.74      3.44 o 
  -1   9   9       51.13       47.59      3.84 o 
   0   9   9      129.90      139.66      8.48 o 
   1   9   9      126.49      129.15      6.64 o 
   2   9   9        0.95        6.34      5.52 o 
   3   9   9        6.91        5.03      5.14 o 
   4   9   9       74.07       73.38     20.86 o 
   5   9   9        1.74        4.74      5.98 o 
  -5  10   9       32.02       16.55      9.07 o 
  -4  10   9       44.35       23.54     11.64 o 
  -3  10   9       57.78       52.82     11.96 o 
  -2  10   9        2.80        0.73      3.75 o 
  -1  10   9       42.42       40.51      7.20 o 
   0  10   9       18.14       15.16      4.41 o 
   1  10   9       10.78        7.60      3.42 o 
   2  10   9       28.34       26.39      7.60 o 
   3  10   9       20.58       12.44      6.54 o 
   4  10   9        7.82        4.22      6.36 o 
   5  10   9       27.87        8.99      7.75 o 
  -5  11   9        6.14        5.89      7.04 o 
  -4  11   9        0.87        2.46      6.07 o 
  -3  11   9       19.59       16.77      6.60 o 
  -2  11   9       41.58       39.76      8.07 o 
  -1  11   9        3.64        1.38      2.50 o 
   0  11   9        0.28        1.53      2.57 o 
   1  11   9       41.53       42.41      7.38 o 
   2  11   9        0.39       -1.54      4.10 o 
   3  11   9       74.54       39.50     19.86 o 
   4  11   9        3.73        1.65      7.80 o 
  -4  12   9       23.50       22.42     12.86 o 
  -3  12   9        8.18        5.08      5.11 o 
  -2  12   9        0.27       -0.98      5.60 o 
  -1  12   9      115.88      112.20     11.06 o 
   0  12   9       31.76       24.07      4.99 o 
   1  12   9       34.68       34.82      4.37 o 
   2  12   9       66.40       34.52     13.74 o 
   3  12   9        0.20        2.80      7.36 o 
   4  12   9        0.13       -6.08      6.55 o 
  -4  13   9       10.27        2.88      7.19 o 
  -3  13   9        2.99        3.02      5.97 o 
  -2  13   9       33.59       35.16     11.46 o 
  -1  13   9       96.32       93.18      9.53 o 
   0  13   9      177.64      196.19     11.20 o 
   1  13   9        7.77        0.28      7.84 o 
   2  13   9        9.27        3.52      6.21 o 
   3  13   9        0.00       -0.47      5.62 o 
   4  13   9       10.36        7.19      7.47 o 
  -3  14   9       11.88        9.43      7.75 o 
  -2  14   9        2.55        1.26      7.22 o 
  -1  14   9       84.96      105.11     17.14 o 
   0  14   9       26.71       19.98      4.60 o 
   1  14   9       36.22       24.74      8.54 o 
   2  14   9        0.01       -2.70      5.79 o 
   3  14   9        0.03       -2.47      7.51 o 
  -3  15   9        3.56        2.11      7.84 o 
  -2  15   9        0.11       10.13      8.69 o 
  -1  15   9       33.07       31.51     10.41 o 
   0  15   9       11.96        6.34      3.71 o 
   1  15   9       46.75       50.66     17.32 o 
   2  15   9        8.84        1.49      6.86 o 
   3  15   9        4.42       -2.29     10.01 o 
  -2  16   9        1.93        0.38      6.48 o 
  -1  16   9        2.76       10.15      9.36 o 
   0  16   9       35.66       26.28      7.80 o 
   1  16   9        0.01       -4.65      7.50 o 
   2  16   9        0.24       11.64     10.15 o 
  -6   0  10       11.06        6.65     12.96 o 
  -4   0  10      594.85      577.37     41.30 o 
  -2   0  10      417.83      415.88     24.80 o 
   0   0  10       36.66       23.43      7.34 o 
   2   0  10       92.96       84.94      8.96 o 
   4   0  10      108.48      112.88     59.79 o 
   6   0  10        1.33        0.35     15.12 o 
  -6   1  10        6.04       10.15     11.22 o 
  -5   1  10        4.83        3.96      8.99 o 
  -4   1  10       99.46      100.38     13.26 o 
  -3   1  10       21.38       24.98      7.31 o 
  -2   1  10       21.24       24.91      3.19 o 
  -1   1  10      170.50      177.19      5.18 o 
   0   1  10      292.43      298.13     10.13 o 
   1   1  10       37.92       33.72      4.52 o 
   2   1  10      254.78      273.97      9.68 o 
   3   1  10      101.07      122.72      6.68 o 
   4   1  10       46.81       63.08      9.89 o 
   5   1  10        0.16       -0.56      2.42 o 
   6   1  10       15.27       10.72      5.21 o 
  -6   2  10        0.00        4.65     10.33 o 
  -5   2  10       91.05      109.55     17.85 o 
  -4   2  10        0.87        1.61      2.71 o 
  -3   2  10       37.59       40.03      6.19 o 
  -2   2  10       41.24       49.35      7.01 o 
  -1   2  10      173.30      168.22      6.03 o 
   0   2  10        6.44        4.27      2.41 o 
   1   2  10      504.94      508.37     12.56 o 
   2   2  10        0.07       -0.32      2.21 o 
   3   2  10       90.34       82.74      6.14 o 
   4   2  10        1.48        3.34      3.02 o 
   5   2  10       24.09       29.90      9.45 o 
   6   2  10        0.80       -0.57      3.67 o 
  -6   3  10        7.08       10.39     11.86 o 
  -5   3  10       62.27       70.25     12.91 o 
  -4   3  10       10.62       10.04      3.13 o 
  -3   3  10      291.68      311.16     13.80 o 
  -2   3  10        2.84        2.17      3.46 o 
  -1   3  10       22.86       20.47      1.92 o 
   0   3  10      538.18      508.06     12.34 o 
   1   3  10       16.68       16.03      3.92 o 
   2   3  10      226.67      227.84     10.54 o 
   3   3  10       67.96       84.95      7.44 o 
   4   3  10        9.39        5.67      3.40 o 
   5   3  10       36.96       53.10     11.33 o 
  -6   4  10        2.44       -0.43     16.33 o 
  -5   4  10        7.23        9.04      9.22 o 
  -4   4  10       57.77       55.10      5.65 o 
  -3   4  10      116.26      105.01      6.03 o 
  -2   4  10      159.86      178.71     14.57 o 
  -1   4  10        0.29       -0.41      3.39 o 
   0   4  10       21.94       28.78      4.26 o 
   1   4  10        4.25        4.87      2.54 o 
   2   4  10       23.84       25.53      4.89 o 
   3   4  10        5.92        7.53      5.15 o 
   4   4  10      115.64      157.46     13.50 o 
   5   4  10        9.24       14.66      5.83 o 
  -5   5  10        3.16       -1.72      6.23 o 
  -4   5  10       16.78       14.87      4.94 o 
  -3   5  10        1.73        3.44      2.86 o 
  -2   5  10       11.41       10.21      5.27 o 
  -1   5  10       39.43       39.00      6.95 o 
   0   5  10        5.26        5.56      2.51 o 
   1   5  10       97.46      101.18      5.70 o 
   2   5  10       24.15       31.55      5.26 o 
   3   5  10       94.93      113.60      7.98 o 
   4   5  10       39.70       31.19      6.83 o 
   5   5  10       28.18       35.38      8.86 o 
  -5   6  10       32.06       25.97      6.20 o 
  -4   6  10        4.32        5.57      3.45 o 
  -3   6  10       32.03       23.76      9.10 o 
  -2   6  10       50.51       54.72      6.29 o 
  -1   6  10      137.27      159.90     11.01 o 
   0   6  10       81.11       93.07     10.68 o 
   1   6  10       83.23       80.80      5.21 o 
   2   6  10       42.18       36.44      5.97 o 
   3   6  10       48.34       46.59      7.27 o 
   4   6  10       51.38       69.27     10.07 o 
   5   6  10       51.60       31.10     19.81 o 
  -5   7  10        6.13        5.00      5.80 o 
  -4   7  10       25.92       20.76      6.16 o 
  -3   7  10       10.81        0.78      4.36 o 
  -2   7  10        0.81        0.23      3.02 o 
  -1   7  10       40.28       42.31      6.80 o 
   0   7  10      182.00      213.16     11.97 o 
   1   7  10      121.60      133.15      7.34 o 
   2   7  10       10.36        9.37      4.13 o 
   3   7  10        9.53       12.50      5.14 o 
   4   7  10      122.17      141.33     11.16 o 
   5   7  10        0.59        0.26      4.09 o 
  -5   8  10        0.94        0.71      5.98 o 
  -4   8  10       14.53        9.30      5.89 o 
  -3   8  10       27.16       14.08      6.86 o 
  -2   8  10      164.45      195.52     10.66 o 
  -1   8  10        3.21        0.82      1.45 o 
   0   8  10       11.29        5.91      3.47 o 
   1   8  10        1.98        1.04      1.99 o 
   2   8  10      160.47      163.67     10.45 o 
   3   8  10        3.52        1.23      4.96 o 
   4   8  10        2.23        1.56      4.37 o 
   5   8  10       22.91        8.60      7.14 o 
  -5   9  10       11.30        6.82      6.24 o 
  -4   9  10        2.67       -1.05      5.35 o 
  -3   9  10       66.30       80.09     10.12 o 
  -2   9  10       86.44       91.61      8.32 o 
  -1   9  10       97.52      118.22      8.12 o 
   0   9  10       55.80       67.39      9.35 o 
   1   9  10      177.03      181.46     13.82 o 
   2   9  10       26.10       32.42      7.52 o 
   3   9  10       28.71       22.25      9.69 o 
   4   9  10       43.92       13.41      8.80 o 
  -4  10  10        1.10       -4.82      6.30 o 
  -3  10  10       38.16       15.93      8.16 o 
  -2  10  10      157.64      203.87     12.95 o 
  -1  10  10       90.68      100.17      6.28 o 
   0  10  10        1.69        3.61      3.21 o 
   1  10  10       87.55       95.89      6.37 o 
   2  10  10       36.27       35.71      7.23 o 
   3  10  10       19.65        5.98      4.95 o 
   4  10  10        1.17        1.41      5.76 o 
  -4  11  10        7.93        1.99      5.77 o 
  -3  11  10        0.06        1.10      6.45 o 
  -2  11  10        0.24        0.45      5.77 o 
  -1  11  10        3.79        3.06      3.06 o 
   0  11  10      257.68      282.74     14.02 o 
   1  11  10        0.00        1.96      1.83 o 
   2  11  10        1.72        3.68      5.64 o 
   3  11  10        0.38        2.79      5.21 o 
   4  11  10        0.23       -0.71      4.46 o 
  -4  12  10        3.59        8.73      9.29 o 
  -3  12  10        9.45        6.00      6.30 o 
  -2  12  10       54.16       50.35     13.28 o 
  -1  12  10       77.50      103.87     17.47 o 
   0  12  10        2.62       -1.03      2.44 o 
   1  12  10        5.84       11.33      9.41 o 
   2  12  10       15.49        7.73      6.34 o 
   3  12  10        1.61        3.76      5.91 o 
  -3  13  10       15.29       19.92      7.80 o 
  -2  13  10        8.22        3.15      5.68 o 
  -1  13  10        0.01       -1.74      6.15 o 
   0  13  10        2.28        5.53      5.22 o 
   1  13  10        2.77        8.04      5.29 o 
   2  13  10        6.11       -2.24      6.18 o 
   3  13  10       16.27        4.81      7.09 o 
  -2  14  10       11.89       26.83      9.33 o 
  -1  14  10        1.09       -2.59      8.97 o 
   0  14  10        0.03       -1.40      3.58 o 
   1  14  10       11.81       15.89      5.76 o 
   2  14  10        3.23       11.85      8.68 o 
  -1  15  10        2.81       -2.36      7.59 o 
   0  15  10        3.19        4.97      6.49 o 
   1  15  10        0.04       -3.94      6.32 o 
  -5   0  11       27.42       39.57     17.19 o 
  -3   0  11        2.64        8.47      8.47 o 
  -1   0  11       32.54       27.60      5.21 o 
   1   0  11       98.60      108.52      8.00 o 
   3   0  11       55.02       69.58      9.38 o 
   5   0  11       24.38       11.20      7.79 o 
  -5   1  11       10.71       19.66     16.20 o 
  -4   1  11       12.28       27.67      9.27 o 
  -3   1  11       18.95       13.26     10.78 o 
  -2   1  11       10.58        6.38      2.93 o 
  -1   1  11      180.34      185.98      5.70 o 
   0   1  11       22.36       18.66      3.11 o 
   1   1  11       77.90       81.28      5.62 o 
   2   1  11      143.50      156.04      8.30 o 
   3   1  11      193.94      201.46      8.85 o 
   4   1  11       54.09       45.36      9.07 o 
   5   1  11       57.47        1.90     14.72 o 
  -5   2  11       19.42       18.11      9.78 o 
  -4   2  11       44.91       54.03     12.57 o 
  -3   2  11       33.64       26.37      4.47 o 
  -2   2  11      181.23      185.60      7.47 o 
  -1   2  11        8.48        7.41      2.11 o 
   0   2  11      182.43      182.17      5.77 o 
   1   2  11       18.31       20.22      3.32 o 
   2   2  11      123.01      115.99      9.14 o 
   3   2  11       66.67       67.71      6.89 o 
   4   2  11       79.10      104.39     14.79 o 
   5   2  11        2.28        1.86      4.06 o 
  -5   3  11       27.17       30.68     11.22 o 
  -4   3  11       36.53       44.97     10.47 o 
  -3   3  11        2.67        5.29      5.19 o 
  -2   3  11       49.98       55.80      9.55 o 
  -1   3  11      141.24      164.39      8.23 o 
   0   3  11        9.61        6.90      2.11 o 
   1   3  11       46.34       46.68      5.69 o 
   2   3  11      179.75      199.48     10.67 o 
   3   3  11      147.12      182.83     10.54 o 
   4   3  11        4.63        2.10      4.26 o 
   5   3  11        1.32       -1.24      5.20 o 
  -5   4  11       43.44       31.18     11.10 o 
  -4   4  11       21.90       18.15      9.71 o 
  -3   4  11      278.03      308.77     15.38 o 
  -2   4  11        5.34        5.12      4.14 o 
  -1   4  11       33.43       38.05      5.81 o 
   0   4  11       99.13       96.74      7.95 o 
   1   4  11        2.09        0.46      2.24 o 
   2   4  11       12.17       19.05      5.81 o 
   3   4  11        7.87       11.61      6.04 o 
   4   4  11       28.02       26.88      6.47 o 
   5   4  11        1.13        4.70      4.87 o 
  -5   5  11       21.43       12.79      9.15 o 
  -4   5  11        8.51       14.83      8.11 o 
  -3   5  11       31.92       34.36     11.32 o 
  -2   5  11       16.50       25.54      9.41 o 
  -1   5  11       41.41       43.18      5.87 o 
   0   5  11      131.24      129.16      4.84 o 
   1   5  11      153.16      145.36      7.97 o 
   2   5  11       22.33       26.81      6.24 o 
   3   5  11       13.18       15.32      5.86 o 
   4   5  11        4.28        3.28      6.12 o 
   5   5  11        2.71        7.56      5.57 o 
  -5   6  11        5.80       11.29      9.61 o 
  -4   6  11        3.92        0.68      2.95 o 
  -3   6  11       66.62       76.38      6.51 o 
  -2   6  11      215.23      232.45     14.26 o 
  -1   6  11        0.24        5.74      5.53 o 
   0   6  11      169.05      162.26     12.30 o 
   1   6  11       32.34       34.86      4.43 o 
   2   6  11        2.07        1.10      3.42 o 
   3   6  11       19.46       12.82      5.54 o 
   4   6  11       26.82       40.56      9.53 o 
   5   6  11       15.73        6.49     10.33 o 
  -4   7  11       38.03       14.53      6.80 o 
  -3   7  11       17.46        8.51      6.07 o 
  -2   7  11       41.78       31.51      8.88 o 
  -1   7  11      261.21      292.40     13.75 o 
   0   7  11       61.13       82.47      8.98 o 
   1   7  11       19.24       21.90      4.26 o 
   2   7  11        7.96       13.92      5.95 o 
   3   7  11       11.95       16.27      7.49 o 
   4   7  11       25.93       37.01      9.89 o 
  -4   8  11        0.20        0.15      3.21 o 
  -3   8  11      111.54      116.19     22.52 o 
  -2   8  11       15.81       20.78      5.66 o 
  -1   8  11        1.35       -1.75      4.56 o 
   0   8  11        0.22       -0.60      2.80 o 
   1   8  11        4.56        0.38      2.73 o 
   2   8  11        0.83        1.28      3.43 o 
   3   8  11       67.35       73.86     10.65 o 
   4   8  11        8.08        9.61      8.25 o 
  -4   9  11       38.74       18.73      9.23 o 
  -3   9  11        0.15       -1.30      4.13 o 
  -2   9  11        1.22        1.12      3.91 o 
  -1   9  11       24.08       17.89      5.78 o 
   0   9  11       63.90       58.33      7.33 o 
   1   9  11        0.03       -0.04      2.48 o 
   2   9  11       57.02       51.86      8.30 o 
   3   9  11        0.14       10.13      5.76 o 
   4   9  11        0.16        0.85      5.51 o 
  -4  10  11        0.00       -0.53      5.58 o 
  -3  10  11        7.79        4.60      5.47 o 
  -2  10  11       20.49       16.23      6.15 o 
  -1  10  11        0.06        0.87      3.94 o 
   0  10  11       21.27       18.67      3.89 o 
   1  10  11        6.51        8.77      3.86 o 
   2  10  11       18.85        5.97      5.23 o 
   3  10  11        3.76        2.70      5.02 o 
  -3  11  11       16.31        9.00      6.53 o 
  -2  11  11        2.99        3.05      6.33 o 
  -1  11  11       38.19       32.42     10.15 o 
   0  11  11       35.15       26.65      6.53 o 
   1  11  11        2.05        6.49      5.47 o 
   2  11  11       17.13        6.27      6.02 o 
   3  11  11       33.39       21.68      7.85 o 
  -3  12  11        0.15        3.14      7.16 o 
  -2  12  11        1.26        4.81      6.02 o 
  -1  12  11       21.01       23.04     10.16 o 
   0  12  11       18.86       20.87      8.81 o 
   1  12  11       36.78       27.24      9.95 o 
   2  12  11       17.75       23.59      9.80 o 
   3  12  11        2.46        5.37      7.15 o 
  -2  13  11       19.13       18.37      6.74 o 
  -1  13  11       22.12       22.49      9.40 o 
   0  13  11        4.04       -7.93     23.37 o 
   1  13  11        7.46        2.37      6.07 o 
   2  13  11       61.76       86.47     14.39 o 
  -1  14  11        0.33       -1.56      3.65 o 
   0  14  11       23.56       33.40     15.00 o 
   1  14  11       26.13       22.46      9.83 o 
  -4   0  12      392.35      389.87     35.17 o 
  -2   0  12       17.50       10.97     12.18 o 
   0   0  12      168.12      153.09     17.03 o 
   2   0  12        0.78        3.32      4.42 o 
   4   0  12        1.78        2.77      4.99 o 
  -5   1  12       19.15       24.98     10.73 o 
  -4   1  12       41.31       40.48     16.24 o 
  -3   1  12        0.33        4.67      6.87 o 
  -2   1  12       71.92       82.17      9.26 o 
  -1   1  12       61.17       66.80      4.91 o 
   0   1  12        6.05        3.78      2.29 o 
   1   1  12       89.25       99.76      6.34 o 
   2   1  12       57.61       72.98     10.50 o 
   3   1  12       50.94       45.17      6.25 o 
   4   1  12        0.38        1.74      3.64 o 
  -4   2  12        2.78        9.82      7.72 o 
  -3   2  12      116.54      135.86     15.20 o 
  -2   2  12        3.81        5.24      4.02 o 
  -1   2  12       33.59       34.32      2.41 o 
   0   2  12       18.10       13.84      2.58 o 
   1   2  12        0.13        0.75      2.02 o 
   2   2  12       53.17       37.24      7.63 o 
   3   2  12      105.22      119.07     23.12 o 
   4   2  12       30.47        9.31     10.96 o 
  -4   3  12        3.50       12.07      8.03 o 
  -3   3  12       43.92       41.32      9.28 o 
  -2   3  12      117.62      123.08      7.56 o 
  -1   3  12       56.71       53.54      6.24 o 
   0   3  12        0.44        2.96      2.24 o 
   1   3  12        1.48        2.70      3.10 o 
   2   3  12      123.58      140.80     21.70 o 
   3   3  12       39.91       32.45      7.72 o 
   4   3  12       11.59        7.77      5.74 o 
  -4   4  12        9.81        8.96      7.72 o 
  -3   4  12       12.61       13.01      8.73 o 
  -2   4  12       32.23       22.21      6.29 o 
  -1   4  12        0.57        1.83      3.60 o 
   0   4  12        3.59        6.95      2.65 o 
   1   4  12        0.36       -0.93      2.19 o 
   2   4  12       15.49       19.74      8.79 o 
   3   4  12        4.78        2.05      4.90 o 
   4   4  12        5.33        9.00      6.73 o 
  -4   5  12        7.13        0.44      5.08 o 
  -3   5  12        4.24        3.68      7.11 o 
  -2   5  12        4.14        0.88      4.23 o 
  -1   5  12        4.08        7.31      4.20 o 
   0   5  12       57.33       45.67      4.42 o 
   1   5  12      285.66      290.71     12.82 o 
   2   5  12       26.48       42.97      9.77 o 
   3   5  12        0.50        1.71      4.55 o 
   4   5  12       27.67       17.20      9.70 o 
  -4   6  12        3.94       -0.31      5.25 o 
  -3   6  12       36.37       15.12      9.00 o 
  -2   6  12        4.67        2.28      4.32 o 
  -1   6  12       59.93       60.02      9.31 o 
   0   6  12        0.93        1.90      2.15 o 
   1   6  12       47.63       39.79      4.90 o 
   2   6  12        1.80        1.85      5.24 o 
   3   6  12       49.19       60.01     23.26 o 
   4   6  12       13.12        6.23      5.55 o 
  -4   7  12       12.86       -0.88      5.96 o 
  -3   7  12        0.31       -0.84      4.25 o 
  -2   7  12       42.78       28.50     13.81 o 
  -1   7  12        1.80       -1.82      3.68 o 
   0   7  12       37.84       47.89     12.83 o 
   1   7  12      186.74      187.28     11.23 o 
   2   7  12       56.41       48.40     21.12 o 
   3   7  12        9.10        0.80      4.88 o 
   4   7  12        4.89        5.04      5.68 o 
  -3   8  12        8.03        1.87      4.64 o 
  -2   8  12       36.67       23.33     10.81 o 
  -1   8  12        2.79        2.47      5.68 o 
   0   8  12       11.68        6.63      5.10 o 
   1   8  12       19.56       14.16      4.70 o 
   2   8  12       13.23       11.12      7.02 o 
   3   8  12       10.66       10.02      5.87 o 
  -3   9  12        3.19        2.02      4.56 o 
  -2   9  12       40.57       26.22     15.04 o 
  -1   9  12        6.36       10.43      7.21 o 
   0   9  12       23.15       20.56      6.87 o 
   1   9  12       21.00       20.55     10.42 o 
   2   9  12       10.75        8.78      5.87 o 
   3   9  12        0.02        3.69      4.97 o 
  -3  10  12       45.60       30.96     13.67 o 
  -2  10  12        1.41        1.12      4.59 o 
  -1  10  12       60.76       73.43      9.50 o 
   0  10  12       38.80       47.71      7.45 o 
   1  10  12        8.04        6.26      5.37 o 
   2  10  12       15.66        8.29      7.03 o 
  -2  11  12       60.59       42.76     16.94 o 
  -1  11  12       68.66       75.63     22.32 o 
   0  11  12       12.71        7.86      4.65 o 
   1  11  12       11.00        9.14      9.68 o 
   2  11  12       50.48       34.93     16.51 o 
  -1  12  12       19.18       22.88     16.01 o 
   0  12  12        2.82       23.94     30.16 o 
   1  12  12        0.88        3.74     11.57 o 
  -3   0  13       15.29       13.22     10.20 o 
  -1   0  13       11.98        1.12      5.62 o 
   1   0  13       33.39       19.94      9.57 o 
   3   0  13        2.32        6.58      6.91 o 
  -4   1  13       34.31       39.55     10.57 o 
  -3   1  13       30.79       22.78      9.40 o 
  -2   1  13       13.10        5.42      6.09 o 
  -1   1  13       27.00       28.13      6.95 o 
   0   1  13       22.84       19.60      3.96 o 
   1   1  13       35.69       42.50      7.73 o 
   2   1  13        1.53       -1.24      3.01 o 
   3   1  13        8.01        3.45      4.25 o 
  -4   2  13        8.42       10.16      9.27 o 
  -3   2  13       11.06        3.76      7.01 o 
  -2   2  13        7.99        3.82      5.15 o 
  -1   2  13        0.53       -1.87      3.35 o 
   0   2  13        2.47        2.42      2.00 o 
   1   2  13        0.05        0.14      1.94 o 
   2   2  13       31.71       23.40      6.03 o 
   3   2  13       28.65       13.03      6.93 o 
  -3   3  13       16.15       12.47     14.82 o 
  -2   3  13       19.29        7.58      9.68 o 
  -1   3  13        0.13        2.08      3.80 o 
   0   3  13      140.54      125.71      9.27 o 
   1   3  13       25.72       28.93      5.81 o 
   2   3  13      127.61      138.94      9.68 o 
   3   3  13       16.37        7.17      5.63 o 
  -3   4  13        5.17        2.99      5.89 o 
  -2   4  13        0.22        5.09      6.95 o 
  -1   4  13      100.74      109.17      8.02 o 
   0   4  13       26.83       25.14      5.83 o 
   1   4  13       11.07        2.65      3.07 o 
   2   4  13        0.14        2.25      4.02 o 
   3   4  13        8.81        6.44      6.13 o 
  -3   5  13       61.83       52.32     40.78 o 
  -2   5  13        0.14        3.54      5.25 o 
  -1   5  13        2.13        6.61      5.29 o 
   0   5  13       51.89       67.64     11.72 o 
   1   5  13       65.77       78.90      8.45 o 
   2   5  13        3.78        5.36      5.83 o 
   3   5  13       30.70       41.27     12.10 o 
  -3   6  13        0.57        4.42      6.93 o 
  -2   6  13       29.12       13.06      7.45 o 
  -1   6  13        5.35        6.56      4.24 o 
   0   6  13        0.01        0.21      2.87 o 
   1   6  13       17.15       11.63      4.71 o 
   2   6  13      128.58      126.07     27.03 o 
   3   6  13        8.15        9.46      6.54 o 
  -3   7  13       20.27       11.15     11.66 o 
  -2   7  13       44.60       35.78     17.11 o 
  -1   7  13        0.98       -5.12      5.12 o 
   0   7  13        8.82        2.65      2.45 o 
   1   7  13       86.62      103.93      9.59 o 
   2   7  13        2.04        0.49      4.38 o 
  -2   8  13       26.16       12.34      8.01 o 
  -1   8  13       44.42       56.04     11.11 o 
   0   8  13        0.12       -5.38      7.24 o 
   1   8  13        7.65        4.36      7.65 o 
   2   8  13       33.58       31.95     10.74 o 
  -2   9  13        3.04       -1.30      5.10 o 
  -1   9  13        6.34       12.25      7.35 o 
   0   9  13      122.76      122.81     25.97 o 
   1   9  13        0.17        2.32      7.72 o 
  -1  10  13        0.85        9.49      5.74 o 
   0  10  13        6.16       -3.52     11.84 o 
   1  10  13       10.61       10.33      9.97 o 
  -2   0  14       69.33       77.68     15.47 o 
   0   0  14        2.45       -0.26      8.90 o 
   2   0  14        3.17       -9.90     10.80 o 
  -2   1  14        5.12        5.47      7.31 o 
  -1   1  14       83.55      113.62     25.19 o 
   0   1  14       13.55       19.21      7.18 o 
   1   1  14       22.86        9.98      4.08 o 
   2   1  14       72.90       98.77      9.64 o 
  -2   2  14        0.00        2.07      6.00 o 
  -1   2  14        1.24        1.27      5.58 o 
   0   2  14        9.63        6.14      4.67 o 
   1   2  14       56.25       56.18      9.50 o 
   2   2  14        2.85        4.72      5.43 o 
  -2   3  14       24.05        6.19      9.38 o 
  -1   3  14        1.52        5.95      5.64 o 
   0   3  14       81.14       91.51     10.24 o 
   1   3  14       15.29        4.58      6.84 o 
   2   3  14       37.66       11.88     10.61 o 
  -2   4  14       10.43        8.52      9.03 o 
  -1   4  14        0.41        3.81      6.51 o 
   0   4  14        0.65       -0.38      3.73 o 
   1   4  14       11.63       11.31      6.50 o 
   2   4  14       12.86       18.70     11.81 o 
  -2   5  14        1.81        5.61      6.07 o 
  -1   5  14       13.51        5.07      5.50 o 
   0   5  14        8.32        3.83      4.25 o 
   1   5  14       23.09       24.42      6.96 o 
   2   5  14        5.74        8.76     10.80 o 
  -1   6  14        1.17       -1.14      3.58 o 
   0   6  14        2.94       -1.91      3.63 o 
   1   6  14        1.66        0.06      3.52 o 
   0   7  14       81.97      123.12     18.95 o 
                                                 
